# Supplementary material for: Mechanical compression creates a quiescent muscle stem cell niche
Source: Commun Biol. 2023 Jan 13;6:43. doi: 10.1038/s42003-023-04411-2 (PMC9839757; doi:10.1038/s42003-023-04411-2)
Supplement: Supplementary file 3 — Supplementary Data [file 42003_2023_4411_MOESM3_ESM.xlsx]

## Sheet: Figure 1
Fig. 1a	Experiment, Repeat #	# of Pax7+/MyoD- cells	# of Pax7+/MyoD+ cells	# of Pax7-/MyoD+ cells		Fig. 1e	Cell Density:	Unit: Number of cells/mm^2			Fig. 1j	Experiment, Repeat #	# of MF20+ cells	# of MF20- cells	Fig. 1k	Experiment, Repeat #	# of nucleaus in fused cells/total # of nucleaus per field of view			Field of view
	Cytospin, 1	190	46	0			2d-U	2+3d-C	5d-U			2d+3-C+7+4, 1	68	37		2d+3-C+7+4, 1	0.7391			220900	um^2
	Cytospin, 2	203	33	0			19.7426	15.3553	46.066			2d+3-C+7+4, 2	152	85			0.9366
	Cytospin, 3	219	50	0			15.3553	13.1617	26.3234			2d+3-C+7+4, 3	60	46			0.7755
	2d-U,1	22	23	15			17.549	10.9681	50.4532			2d+3-C+7+4, 4	243	119			0.6279
	2d-U,2	14	16	6			15.3553	17.549	43.8724			5d-U+4, 1	143	132			0.8426
	2d-U,3	11	39	17			8.77448	13.1617	39.4851			5d-U+4, 2	61	28
	2d-U,4	12	72	13			17.549	65.8086	52.6469			5d-U+4, 3	61	25		2d+3-C+7+4, 2	0.6377
							15.3553	26.3234	32.9043								0.4902
Fig. 1c	Experiment, Repeat #	# of Pax7+/MyoD- cells	# of Pax7+/MyoD+ cells	# of Pax7-/MyoD+ cells			6.58086	10.9681	52.6469								0.4271
	2d-U, 1	22	23	15			6.58086	10.9681	50.4532								0.3235
	2d-U, 2	14	16	6			8.77448	39.4851	72.3894								0.7535
	2d-U, 3	11	39	17			6.58086	32.9043	85.5512
	2d-U, 4	12	72	13			8.77448	6.58086	48.2596
	5d-U, 1	0	80	38			10.9681	4.38724	50.4532							2d+3-C+7+4, 3	0.8571
	5d-U, 2	9	207	115			8.77448	6.58086	68.0022								0.7364
	5d-U, 3	0	113	67			15.3553	4.38724	41.6788								0.7034
	5d-U, 4	6	267	104			2.19362	15.3553	48.2596
	5d-U, 5	5	309	70			6.58086	4.38724	54.8405							2d+3-C+7+4, 4	0.7481
	2+3d-C, 1	47	12	3			8.77448	10.9681	70.1958								0.6581
	2+3d-C, 2	14	1	7			10.9681	13.1617	50.4532								0.7173
	2+3d-C, 3	31	13	0			15.3553	4.38724	21.9362								0.5862
	2+3d-C, 4	20	1	1			4.38724	6.58086	41.6788								0.7164
	2+3d-C, 5	23	15	1			8.77448	6.58086	54.8405								0.1818
	2+3d-C, 6	5	3	0			28.5171	6.58086	48.2596								0.7248
	2+3d-C, 7	9	8	0			17.549	8.77448	72.3894								0.6818
	2+3d-C, 8	12	9	0			6.58086	24.1298	57.0341								0.7955
	2+3d-C, 9	4	2	1			15.3553	4.38724	50.4532
	2+3d-C, 10	9	0	2			19.7426	13.1617	48.2596							5d-U+4, 1	0.6849
	2+3d-C, 11	39	7	8			13.1617	4.38724	28.5171								0.7172
	2+3d-C, 12	60	24	1			17.549	6.58086	68.0022								0.733
	2+3d-C, 13	22	6	0			4.38724	8.77448	65.8086								0.6639
							32.9043	6.58086	153.553								0.4924
Fig. 1d	Experiment, Repeat #	# of Pax7+/MyoD- cells	# of Pax7+/MyoD+ cells	# of Pax7-/MyoD+ cells			24.1298	4.38724	199.619
	2+3d-C (8um) ,1	26	240	135			19.7426	4.38724	59.2277							5d-U+4, 2	0.5745
	2+3d-C (8um) ,2	7	144	61			13.1617	4.38724	83.3575								0.8589
	2+3d-C (8um) ,3	13	70	116			21.9362	4.38724	37.2915								0.5732
	2+3d-C (8um) ,4	9	53	16			13.1617	4.38724	204.007
	2+3d-C (8um) ,5	0	93	20			6.58086	4.38724	162.328							5d-U+4,3	0.2143
	2+3d-C (8um) ,6	4	17	8			21.9362	4.38724									0.2308
							32.9043	4.38724									0.2308
							21.9362	8.77448									0.6667
Fig. 1g	Experiment, Repeat #	# of EDU+ cells	# of EDU- cells					8.77448									0.1765
	5d-U , 1	742	307					8.77448									0.5946
	5d-U , 2	795	417					10.9681									0.625
	5d-U , 3	823	428					6.58086
	5d-U , 4	119	20					8.77448
	5d-U , 5	34	11					4.38724			Fig. 1l	Experiment, Repeat #	# of Pax7+/MyoD- cells	# of Pax7+/MyoD+ cells	# of Pax7-/MyoD+ cells
	5d-U , 6	43	13					4.38724				7d-U , 1	0	561	804
	2+3d-C , 1	13	15					4.38724				7d-U , 2	2	132	332
	2+3d-C , 2	14	33					8.77448				7d-U , 3	0	15	72
	2+3d-C , 3	1	6					8.77448				7+3d-C , 1	122	227	27
	2+3d-C , 4	8	27					8.77448				7+3d-C , 2	96	30	21
	2+3d-C , 5	4	8					6.58086				7+3d-C , 3	33	41	5
	2+3d-C , 6	10	6					43.8724
	2+3d-C , 7	8	7					6.58086
	2+3d-C , 8	11	9					4.38724
								13.1617
Fig. 1h	Experiment, Repeat #	# of Pax7+/MyoD- cells	# of Pax7+/MyoD+ cells	# of Pax7-/MyoD+ cells				4.38724
Among the EDU- cells	5d-U , 1	1	85	221				4.38724
	5d-U , 2	7	51	359				8.77448
	5d-U , 3	0	116	312				37.2915
	5d-U , 4	1	6	13				28.5171
	5d-U , 5	2	6	3				19.7426
	5d-U , 6	0	3	10				15.3553
	2+3d-C , 1	15	0	0				13.1617
	2+3d-C , 2	21	10	2				13.1617
	2+3d-C , 3	6	0	0				21.9362
	2+3d-C , 4	25	1	1				8.77448
	2+3d-C , 5	6	1	1				13.1617
	2+3d-C , 6	5	0	1				15.3553
	2+3d-C , 7	7	0	0				13.1617
	2+3d-C , 8	9	0	0				26.3234
								8.77448
								4.38724
								8.77448

## Sheet: Figure 2a
Fig. 2a
H/H0	Scaled_Overall_Tension	Scaled_Axial_Tension
0.3	0.135	7.39478
0.35	0.18	5.55039
0.4	0.235	4.25358
0.45	0.295	3.38955
0.5	0.355	2.81718
0.55	0.42	2.38142
0.6	0.49	2.04126
0.65	0.56	1.78604
0.7	0.63	1.58747
0.75	0.695	1.43885
0.8	0.765	1.30701
0.85	0.83	1.2045
0.9	0.89	1.12319
0.95	0.945	1.05783
1	1	1

## Sheet: Figure 2b,c
Fig. 2b							Fig. 2c
Experiment, Repeat #			Experiment, Repeat #				Experiment, Repeat #			Experiment, Repeat #
5d-U,1	Unscaled PMLC	Scaled PMLC	2d+3-C,1	Unscaled PMLC	Scaled PMLC		5d-U,1	Unscaled pMLC edge/center	Scaled pMLC edge/center	2d+3-C,1	Unscaled pMLC edge/center	Scaled pMLC edge/center
	8.5705	1.44652		2.6133	0.44107			0.5612	0.845786		0.9748	1.46912
	5.7353	0.967998		2.7876	0.470488			0.7261	1.09431		0.8337	1.25647
	4.7518	0.802004		2.8053	0.473476			0.6197	0.933951		0.8241	1.242
	5.7369	0.968268		3.2819	0.553916			0.7263	1.09461		1.0508	1.58366
	6.1779	1.0427		3.453	0.582794			0.6115	0.921593		0.9043	1.36287
	6.8634	1.1584		3.09	0.521527			0.6574	0.990769		0.7157	1.07863
	5.3427	0.901735		2.8912	0.487974			0.6124	0.922949		0.7399	1.1151
	4.941	0.833937		2.9006	0.48956			0.735	1.10772		0.8717	1.31374
	6.1561	1.03902		2.9327	0.494978			0.6727	1.01383		1.0552	1.59029
	5.8374	0.98523		2.5991	0.438673			0.5689	0.85739		1.0899	1.64259
	4.9573	0.836688		2.4832	0.419112			0.665	1.00222		0.9164	1.38111
	4.7824	0.807168		3.3037	0.557595			0.8435	1.27124		1.0321	1.55548
	7.7039	1.30026		2.7535	0.464733			0.7744	1.1671		0.9167	1.38156
	6.6531	1.1229		2.5908	0.437272			0.6742	1.01609		1.0841	1.63385
	5.7887	0.977011		2.7259	0.460074			0.5865	0.883915		0.9623	1.45028
	7.4428	1.25619		2.858	0.48237			0.7807	1.17659		0.8939	1.3472
	4.9921	0.842561		2.8412	0.479535			0.7894	1.18971		1.1051	1.6655
	5.4283	0.916183		3.0915	0.52178			0.5946	0.896123		0.9722	1.4652
	6.3391	1.06991		3.2012	0.540295			0.5813	0.876079		0.9645	1.4536
	5.0541	0.853026		2.5358	0.42799			0.7206	1.08602		0.9622	1.45013
	6.1877	1.04435		3.0763	0.519215			0.5333	0.803738		0.8314	1.253
	4.8515	0.818831		2.9254	0.493746			0.7882	1.1879		0.7762	1.16981
	7.9789	1.34667		3.2184	0.543198			0.5031	0.758223		0.7454	1.12339
	4.9158	0.829683		2.6095	0.440429			0.6649	1.00207		1.0449	1.57477
	4.8898	0.825295		2.5327	0.427466			0.7275	1.09642		1.2772	1.92487
	6.0863	1.02724		3.7201	0.627874			0.6554	0.987755		0.7961	1.1998
	5.2999	0.894511		2.555	0.43123			0.8029	1.21005		0.841	1.26747
	5.9751	1.00847		2.6545	0.448024			0.5285	0.796504		0.884	1.33228
	7.1761	1.21117		2.8919	0.488092			0.6403	0.964998		0.9048	1.36363
	5.3933	0.910275		2.6723	0.451028			0.7493	1.12927		0.9537	1.43732
	7.4188	1.25214		3.2833	0.554152			0.5822	0.877435		0.8117	1.22331
	5.6653	0.956183		4.4736	0.755049			0.5941	0.895369		0.7503	1.13078
	6.9886	1.17953		2.6748	0.45145			0.7031	1.05964		1.0376	1.56377
	5.7671	0.973365		2.6625	0.449374			0.5844	0.880751		0.8924	1.34494
	5.2089	0.879153		2.8072	0.473796			0.7248	1.09235		1.0205	1.538
	5.022	0.847608		2.7752	0.468395			0.6662	1.00403		0.9089	1.36981
	5.134	0.866511		2.5427	0.429154			0.7617	1.14796		0.964	1.45285
	5.0118	0.845886		2.7227	0.459534			0.694	1.04593		0.9303	1.40206
	5.2561	0.887119		2.8905	0.487855			0.6816	1.02724		0.9812	1.47877
	5.4067	0.912537		2.8465	0.480429			0.7728	1.16469		0.8998	1.35609
	6.2755	1.05917		2.6336	0.444496			0.5891	0.887834		0.9541	1.43793
	4.6976	0.792856		2.9745	0.502033			0.6062	0.913605		0.7339	1.10606
	5.9461	1.00358						0.6805	1.02558
	4.79	0.808451						0.7572	1.14118
	4.8312	0.815405						0.6583	0.992125
	8.5212	1.4382						0.6353	0.957462
	8.2304	1.38912						0.4684	0.705927
	6.2152	1.04899						0.5945	0.895972
5d-U,2	Unscaled pMLC	Scaled pMLC	2d+3-C,2	Unscaled pMLC	Scaled pMLC		5d-U,2	Unscaled pMLC edge/center	Scaled pMLC edge/center	2d+3-C,2	Unscaled pMLC edge/center	Scaled pMLC edge/center
	5.01	1.06056		2.6758	0.566436			0.5643	0.92944		0.9587	1.57904
	5.0018	1.05882		4.1169	0.871501			0.5639	0.928781		0.7193	1.18473
	4.5069	0.954059		4.1429	0.877005			0.6038	0.994499		0.7972	1.31304
	4.5316	0.959288		2.3722	0.502168			0.6989	1.15113		0.9766	1.60853
	4.5693	0.967269		2.2942	0.485656			0.6048	0.996146		0.8671	1.42817
				2.877	0.609028						0.7726	1.27252
				3.0635	0.648508						0.8867	1.46045
				2.6023	0.550877						1.0612	1.74787
				2.5665	0.543299						0.9001	1.48252
				2.6367	0.558159						1.1988	1.9745
				2.9886	0.632653						0.8127	1.33857
				2.758	0.583837						0.7696	1.26758
				2.9519	0.624884						0.9461	1.55829
				3.044	0.64438						0.8448	1.39144
5d-U,3	Unscaled pMLC	Scaled pMLC	2d+3-C,3	Unscaled pMLC	Scaled pMLC		5d-U,3	Unscaled pMLC edge/center	Scaled pMLC edge/center	2d+3-C,3	Unscaled pMLC edge/center	Scaled pMLC edge/center
	24.8292	0.537272		20.0514	0.433887			0.5183	0.949795		0.7459	1.36688
	28.5086	0.61689		32.5571	0.704494			0.3522	0.645413		0.8032	1.47188
	25.2414	0.546192		59.5611	1.28883			0.6013	1.10189		0.649	1.1893
	28.6837	0.620679		30.502	0.660024			0.403	0.738505		0.8367	1.53327
	35.9603	0.778135		14.7248	0.318626			0.4811	0.881625		0.8431	1.545
	57.1253	1.23612		16.6516	0.360319			0.5987	1.09713		1.6781	3.07515
	37.0083	0.800812		6.3735	0.137914			1.0211	1.87119		1.0369	1.90014
	55.3491	1.19768		11.701	0.253195			0.5437	0.996341		0.7549	1.38337
	7.415	0.160451		14.3965	0.311522			0.3346	0.613161		0.7428	1.3612
	60.1339	1.30122		20.0605	0.434084			0.4423	0.810523		1.1631	2.1314
	43.7481	0.946653		68.5193	1.48267			0.4428	0.811439		0.6917	1.26755
	51.7243	1.11925		12.8307	0.27764			0.6933	1.27049		0.6255	1.14624
	39.3786	0.852103		26.8671	0.58137			0.5087	0.932202		0.7141	1.3086
	43.1706	0.934157		24.7941	0.536513			0.7335	1.34415		0.8969	1.64359
	47.4746	1.02729		25.4786	0.551324			0.4832	0.885473		0.6735	1.2342
	39.9801	0.865118		27.7726	0.600964			0.7713	1.41342		0.8249	1.51164
	43.1706	0.934157		40.1952	0.869773			0.7335	1.34415		0.8571	1.57065
	9.6303	0.208387		34.4558	0.745579			1.254	2.29798		0.8598	1.5756
	90.4232	1.95664		28.4947	0.616589			0.3253	0.596118		0.7371	1.35075
	47.5314	1.02852		59.1802	1.28058			0.533	0.976733		0.7789	1.42735
	48.9694	1.05964		18.8909	0.408775			0.6635	1.21588		1.2524	2.29505
	22.6733	0.490621		19.07	0.41265			0.8228	1.5078		0.6273	1.14954
	44.221	0.956886		43.0693	0.931965			0.4434	0.812539		0.6418	1.17611
	98.3872	2.12897		29.8272	0.645422			0.2526	0.462894		0.6541	1.19865
	31.9311	0.690948		30.6994	0.664296			0.3055	0.559835		1.7823	3.2661
	62.4585	1.35152		24.4564	0.529205			0.2798	0.512739		1.0947	2.00606
	55.29	1.1964		50.5914	1.09473			0.6448	1.18161		0.7627	1.39766
	70.7495	1.53093		16.0295	0.346858			0.5736	1.05113		0.9607	1.7605
	65.4753	1.4168						0.2068	0.378965
	51.5478	1.11543						0.3113	0.570463
	74.0115	1.60151						0.437	0.800811
	19.0187	0.41154						0.566	1.03721
	63.824	1.38107						0.726	1.33041

## Sheet: Figure 2d,e,f
Fig. 2d							Fig. 2f							Fig. 2e
Experiment, Repeat #			Experiment, Repeat #				Experiment, Repeat #			Experiment, Repeat #
5d-U (+P), 1	Unscaled PMLC	Scaled PMLC	2d+3-Y,1	Unscaled PMLC	Scaled PMLC		5d-U (+P), 1	Unscaled pMLC edge/center	Scaled pMLC edge/center	2d+3-Y,1	Unscaled pMLC edge/center	Scaled pMLC edge/center
	264.012	0.976985		229.13	0.847902			0.3671	0.917504		0.4125	1.03097		Experiment, Repeat #	# of Pax7+/MyoD- cells	# of Pax7+/MyoD+ cells	# of Pax7-/MyoD+ cells
	314.728	1.16466		289.975	1.07306			0.3982	0.995233		0.4133	1.03297		2+3d-Y 1	7	13	24
	215.858	0.79879		362.701	1.34219			0.3994	0.998233		0.244	0.609837		2+3d-Y 2	6	1	2
	263.625	0.975552		228.15	0.844276			0.3459	0.864518		0.2862	0.715308		2+3d-Y 3	72	54	70
	208.186	0.7704		250.756	0.927931			0.4035	1.00848		0.2731	0.682567		2+3d-Y 4	1	17	1
	299.915	1.10985		199.789	0.739326			0.4257	1.06397		0.5741	1.43487		5d-U (+P) 1	0	292	216
	273.399	1.01172		267.761	0.990859			0.3814	0.953245		0.2889	0.722057		5d-U (+P) 2	0	193	84
	222.058	0.821732		208.195	0.770431			0.3937	0.983986		0.2973	0.743051		5d-U (+P) 3	3	123	74
	296.105	1.09574		154.883	0.573149			0.3984	0.995733		0.3092	0.772793		2+3d-C (+P)1	14	3	1
	279.105	1.03283		167.501	0.619841			0.4788	1.19668		0.3308	0.826779		2+3d-C (+P)2	25	11	2
	246.558	0.912396		254.571	0.942047			0.3814	0.953245		0.2796	0.698813		2+3d-C (+P)3	13	7	1
	269.601	0.997667		397.175	1.46976			0.4297	1.07396		0.2825	0.706061
	238.374	0.88211		194.543	0.719911			0.3232	0.807784		0.2565	0.641078
	391.718	1.44956		161.798	0.598737			0.4751	1.18743		0.4577	1.14394
				214.791	0.79484						0.2807	0.701562
				115.572	0.427676						0.4257	1.06397
				203.784	0.754107						0.3181	0.795037
				15.1567	0.0560878						0.6644	1.66056
				119.689	0.442912						0.3854	0.963242
				321.344	1.18914						0.3218	0.804285
				277.175	1.02569						0.265	0.662323
5d-U (+P), 2	Unscaled PMLC	Scaled PMLC	2d+3-Y,2	Unscaled PMLC	Scaled PMLC		5d-U (+P), 2	Unscaled pMLC edge/center	Scaled pMLC edge/center	2d+3-Y,2	Unscaled pMLC edge/center	Scaled pMLC edge/center
	379.518	1.14096		145.345	0.436957			0.3482	0.874672		0.2793	0.701596
	311.258	0.935745		180.227	0.541822			0.2946	0.740029		0.3085	0.774946
	392.69	1.18056		207.345	0.623348			0.3653	0.917626		0.3634	0.912854
	320.017	0.962078		192.441	0.578543			0.3925	0.985952		0.2666	0.669694
	352.286	1.05909		177.314	0.533065			0.4902	1.23137		0.2829	0.710639
	219.034	0.658488		206.259	0.620083			0.4531	1.13818		0.5409	1.35873
	356.015	1.0703		217.175	0.652901			0.4916	1.23489		0.2867	0.720185
	328.506	0.987599		71.2696	0.21426			0.3808	0.956562		0.5275	1.32507
	329.547	0.99073		158.02	0.475062			0.3518	0.883715		0.4132	1.03795
	440.705	1.32491		124.598	0.374583			0.3846	0.966108		0.4102	1.03041
	427.631	1.2856		173.6	0.521898			0.457	1.14797		0.2828	0.710388
	309.127	0.929337		221.62	0.666265			0.41	1.02991		0.2807	0.705113
	307.157	0.923417		256.342	0.770649			0.3316	0.832973		0.304	0.763642
	393.351	1.18255		167.1	0.502359			0.4839	1.21555		0.2673	0.671452
	364.276	1.09514		93.7167	0.281744			0.4113	1.03318		0.3283	0.824683
	302.307	0.908836		275.352	0.827801			0.3544	0.890246		0.3692	0.927423
	252.128	0.757981		90.1073	0.270893			0.42	1.05503		0.3755	0.943249
	320.24	0.962748		181.211	0.54478			0.4086	1.0264		0.2745	0.689539
	344.323	1.03515		127.004	0.381818			0.4644	1.16656		0.3078	0.773188
	293.932	0.883657		139.093	0.41816			0.4315	1.08392		0.291	0.730986
	392.263	1.17927		109.851	0.330248			0.3961	0.994995		0.4074	1.02338
	453.19	1.36244		98.0732	0.294841			0.3853	0.967866		0.5526	1.38812
	286.682	0.861863		165.155	0.496512			0.3119	0.783487		0.3895	0.978416
	247.018	0.74262		167.86	0.504642			0.3776	0.948524		0.2917	0.732745
	118.613	0.356591		207.556	0.623982			0.3991	1.00253		0.3348	0.841011
	262.706	0.789781		261.296	0.785542			0.5016	1.26001		0.3441	0.864372
	260.154	0.782109		103.141	0.310077			0.4236	1.06407		0.2811	0.706118
	317.62	0.954871		90.1209	0.270934			0.4064	1.02087		0.3474	0.872662
	405.833	1.22007		69.269	0.208246			0.3248	0.815891		0.3876	0.973644
	260.212	0.782286		148.786	0.4473			0.4785	1.20198		0.3207	0.805592
	457.393	1.37508		134.54	0.404471			0.3089	0.775951		0.2878	0.722948
	318.255	0.956781		131.957	0.396708			0.4711	1.18339		0.3046	0.765149
	253.397	0.761796		120.719	0.362921			0.4561	1.14571		0.3469	0.871406
	525.02	1.57838		128.673	0.386834			0.2918	0.732996		0.35	0.879193
	228.465	0.686842		305.178	0.917468			0.5009	1.25825		0.5823	1.46273
	360.089	1.08255		160.318	0.481969			0.3097	0.77796		0.3229	0.811118
	285.705	0.858926		60.1912	0.180955			0.3219	0.808606		0.7537	1.89328
	264.621	0.79554		132.498	0.398334			0.3894	0.978165		0.5111	1.28387
	319.429	0.96031		204.198	0.613886			0.4386	1.10175		0.3721	0.934708
	253.357	0.761676		140.783	0.42324			0.3375	0.847793		0.3619	0.909086
	253.462	0.761991		163.882	0.492683			0.3377	0.848296		0.5311	1.33411
	408.941	1.22941		158.396	0.476191			0.4134	1.03845		0.2788	0.70034
	407.222	1.22424		222.631	0.669303			0.401	1.0073		0.2819	0.708127
	263.066	0.790864		210.624	0.633207			0.3569	0.896526		0.2903	0.729228
	380.668	1.14442		214.549	0.645007			0.4823	1.21153		0.2953	0.741788
	404.86	1.21714		259.754	0.780908			0.4075	1.02363		0.4766	1.19721
	450.684	1.35491						0.3645	0.915617
	380.668	1.14442						0.4823	1.21153
	360.82	1.08475						0.4115	1.03368
	364.323	1.09528						0.4527	1.13717
	239.447	0.719859						0.2223	0.558413
	368.584	1.10809						0.4125	1.03619
5d-U (+P), 3	Unscaled PMLC	Scaled PMLC	2d+3-Y,3	Unscaled PMLC	Scaled PMLC		5d-U (+P), 3	Unscaled pMLC edge/center	Scaled pMLC edge/center	2d+3-Y,3	Unscaled pMLC edge/center	Scaled pMLC edge/center
	174.009	0.751515		86.5366	0.373737			0.5641	1.15358		0.3427	0.700818
	181.781	0.785082		118.294	0.510892			0.622	1.27198		1.0033	2.05174
	158.179	0.683147		128.957	0.556943			0.6093	1.24601		0.6008	1.22863
	283.641	1.225		100.865	0.435617			0.4827	0.987117		0.6152	1.25808
	136.348	0.588862		164.222	0.709246			0.5676	1.16074		0.602	1.23108
	161.724	0.698457		166.947	0.721017			0.6016	1.23027		0.4061	0.83047
	281.89	1.21743		147.809	0.638362			0.3369	0.688957		0.3533	0.722495
	199.753	0.8627		148.296	0.640463			0.2721	0.556442		0.4114	0.841309
	114.011	0.492395		102.181	0.441301			0.3842	0.785685		0.4721	0.96544
	296.796	1.28181		146.579	0.633049			0.5846	1.1955		0.3871	0.791616
	217.908	0.941108		103.533	0.447141			0.3171	0.648466		0.5151	1.05337
	165.945	0.716687		113.444	0.489945			0.3938	0.805317		1.099	2.24744
	295.234	1.27507		102.376	0.442147			0.357	0.730061		0.4271	0.873415
	263.069	1.13615		166.046	0.717125			0.53	1.08384		0.507	1.03681
	171.179	0.739291		137.568	0.594134			0.6028	1.23272		0.3091	0.632106
	188.359	0.813489		57.6528	0.248993			0.5063	1.03538		0.479	0.97955
	309.939	1.33857		181.298	0.782996			0.5318	1.08753		0.3807	0.778528
	307.997	1.33018		132.849	0.573751			0.3112	0.636401		0.5528	1.13047
	328.735	1.41975		166.358	0.718471			0.5559	1.13681		0.4166	0.851943
	210.784	0.910338		190.044	0.820767			0.496	1.01431		0.3054	0.62454
	231.694	1.00065						0.4624	0.945603
	269.854	1.16545						0.5671	1.15971
	210.797	0.910398						0.5587	1.14254
	267.508	1.15532						0.5739	1.17362
	324.026	1.39941						0.6066	1.24049
	174.115	0.751974						0.5339	1.09182
	304.801	1.31638						0.3904	0.798364
	137.808	0.595168						0.3213	0.657055
	346.901	1.4982						0.5397	1.10368

## Sheet: Figure 2g
5dU_plastic, Experimental Repeat #	Fitted Pressure (Pa)	Scaled Pressure	5dU_12KPa, Experimental Repeat #	Fitted Pressure (Pa)	Scaled Pressure
1	525.233	0.958776	1	816.048	1.48964
1	532.631	0.972281	1	902.728	1.64787
1	106.88	0.195101	1	791.498	1.44482
1	695.352	1.26932	1	861.398	1.57242
1	274.834	0.50169	1	532.261	0.971605
2	699.232	1.2764	2	1019.5	1.86103
2	291.515	0.53214	2	741.141	1.3529
2	432.384	0.789287	2	515.033	0.940157
2	824.402	1.50489	3	589.27	1.07567
3	624.288	1.13959	3	664.101	1.21227
3	517.239	0.944183	4	1014.3	1.85154
3	439.101	0.801547	4	839.727	1.53286
4	228.534	0.417173	4	950.936	1.73587
4	579.215	1.05732	4	961.783	1.75567
4	509.417	0.929905	4	957.701	1.74822
4	421.915	0.770176	4	762.701	1.39226
5	1188.69	2.16987	4	875.969	1.59902
5	778.468	1.42104	5	925.008	1.68854
6	375.69	0.685796	5	676.066	1.23411
6	274.306	0.500727	5	814.426	1.48668
6	202.411	0.369487	5	893.472	1.63097
6	431.935	0.788468	5	703.901	1.28492
6	602.318	1.09949	6	715.545	1.30618
7	966.557	1.76438	6	833.7	1.52186
8	932.899	1.70294	6	922.959	1.6848
8	679.738	1.24081	6	1038.89	1.89642
8	575.594	1.05071	7	857.708	1.56569
8	631.381	1.15254	7	849.641	1.55096
9	652.743	1.19154	8	773.024	1.4111
9	738.586	1.34824	8	1790.65	3.2687
9	648.148	1.18315	8	499.903	0.912538
9	51.0206	0.0931345	8	558.249	1.01904
9	646.099	1.17941	8	738.345	1.3478
9	653.178	1.19233	9	689.5	1.25863
9	441.638	0.806179	9	1258.18	2.29673
			9	770.701	1.40686
Scaled Pressure (Pa)	547.816

## Sheet: Figure 2h,i,
Fig. 2h				Scaling Factor		Fig. 2i: 12 KPa
5dU, Experimental Repeat #	Plastic Scaled ratio	5dU, Experimental Repeat #	12 KPa Scaled Ratio	0.615034		Experiment, Repeat #	# of Pax7+/MyoD- cells	# of Pax7+/MyoD+ cells	# of Pax7-/MyoD+ cells
1	0.91247	1	1.4487			2d-U,1	8	24	0
	1.18059		0.496233			2d-U,2	17	36	3
	1.00759		1.84982			2d-U,3	25	33	2
	1.18091		0.406807			5d-U,1	19	78	0
	0.994254		0.424042			5d-U,2	88	115	75
	1.06888		0.503387			5d-U,3	4	12	22
	0.995718		0.300634			5d-U,4	23	66	30
	1.19506		0.564684			2+3d-C,1	55	4	3
	1.09376		0.633786			2+3d-C,2	80	34	14
	0.92499		0.335754			2+3d-C,3	7	2	1
	1.08124		0.400954			2+3d-C,4	18	9	1
	1.37147		0.331364
	1.25912		0.744187
	1.0962		1.2305
	0.953606		0.79833
	1.26936		0.309089
	1.28351		0.415262
	0.966776		1.2653
	0.945151		0.385345
	1.17164		0.785323
	0.867107		0.717847
	1.28156		0.860115
	0.818004		0.544848
	1.08108		0.772803
	1.18286		0.472007
	1.06563		1.03019
	1.30546		0.810362
	0.859302		0.746301
	1.04108		0.672158
	1.21831		0.510704
	0.946615		0.655249
	0.965963		1.15815
	1.14319		0.862392
	0.950192		0.7889
	1.17847		1.02742
	1.08319		1.06189
	1.23847		0.806135
	1.12839		0.680613
	1.10823		0.490054
	1.25652		0.519646
	0.957834		0.943363
	0.985637		0.677361
	1.10644		0.53558
	1.23115		0.882553
	1.07035		0.804346
	1.03295		0.821906
	0.761584		0.664029
	0.966614		1.01751
2	0.917511		0.609235
	0.91686		0.63216
	0.981735		0.791014
	1.13636		0.590212
	0.983361		0.401116
3	0.842718		0.503224
	0.572652		1.18221
	0.97767		1.03198
	0.655249		0.759145
	0.782234		0.415912
	0.973443		0.49607
	1.66023		1.32887
	0.884017		0.783534
	0.544035		1.05783
	0.719148		0.453959
	0.719961		0.325185
	1.12726		0.309577
	0.827109		0.423229
	1.19262		0.406157
	0.785648		0.403393
	1.25408		0.533304
	1.19262		0.691507
	2.03891		0.815077
	0.528914		0.73248
	0.866619		1.24887
	1.0788		0.88174
	1.33781		1.04059
	0.720936		0.331201
	0.410709	2	1.9438
	0.496721		0.847758
	0.454934		0.784347
	1.0484		1.38627
	0.932632		0.462414
	0.336242		0.652322
	0.506151		0.467617
	0.71053		1.31099
	0.920275		0.579806
	1.18042		0.630535
			1.37001
			0.449406
			0.756544
			0.620454
			0.496883
			0.772315
		3	0.522573
			0.599642
			0.435586
			0.218525
			0.291854
			0.930518
			0.659313
			0.713132
	0
	0
	0
	0
	0
	0
	0
	0
	0
	0
	0
	0
	0
	0
	0
	0
	0
	0
	0
	0
	0
	0
	0
	0
	0
	0
	0
	0
	0
	0
	0
	0
	0
	0
	0
	0
	0
	0
	0
	0
	0
	0
	0
	0
	0
	0
	0
	0
	0
	0
	0
	0
	0
	0
	0
	0
	0
	0
	0

## Sheet: Figure 2j,k
Fig. 2j							Fig. 2k
Experiment, Repeat #			Experiment, Repeat #				Experiment, Repeat #			Experiment, Repeat #
5d-U,1	Unscaled PMLC	Scaled PMLC	2d+3-C,1	Unscaled PMLC	Scaled PMLC		5d-U,1	Unscaled pMLC edge/center	Scaled pMLC edge/center	2d+3-C,1	Unscaled pMLC edge/center	Scaled pMLC edge/center
	274.624	1.12013		209.154	0.853088			0.891	2.02605		0.8111	1.84437
	239.258	0.975877		151.22	0.616789			0.3052	0.693997		0.2109	0.479568
	254.26	1.03706		14.167	0.0577838			1.1377	2.58703		1.4688	3.33992
	229.542	0.936246		11.9881	0.0488966			0.2502	0.568932		1.8328	4.16762
	277.049	1.13001		75.2701	0.307009			0.2608	0.593036		0.4001	0.909792
	270.773	1.10442		42.4327	0.173073			0.3096	0.704003		0.6065	1.37913
	236.58	0.964953		47.5385	0.193898			0.1849	0.420446		0.903	2.05334
	186.816	0.761978		55.8231	0.227689			0.3473	0.789729		0.7497	1.70475
	241.153	0.983606						0.3898	0.88637
	268.026	1.09321						0.2065	0.469563
	179.955	0.733993						0.2466	0.560746
	313.862	1.28017						0.2038	0.463423
	159.118	0.649003						0.4577	1.04077
	217.093	0.885471						0.7568	1.7209
	183.993	0.750465						0.491	1.11649
	286.165	1.1672						0.1901	0.43227
	342.225	1.39585						0.2554	0.580757
	310.952	1.2683						0.7782	1.76956
	355.226	1.44888						0.237	0.538917
	180.895	0.737826						0.483	1.0983
	137.991	0.562833						0.4415	1.00393
	209.906	0.856156						0.529	1.2029
	275.498	1.12369						0.3351	0.761987
	205.294	0.837344						0.4753	1.08079
	203.309	0.829246						0.2903	0.660116
	235.88	0.962096						0.6336	1.44075
	156.926	0.640062						0.4984	1.13332
	234.396	0.956046						0.459	1.04372
	269.077	1.0975						0.4134	0.940035
	257.121	1.04874						0.3141	0.714235
	140.167	0.571709						0.403	0.916386
	223.082	0.909897						0.7123	1.61971
	193.114	0.787666						0.5304	1.20608
	219.08	0.893575						0.4852	1.1033
	138.012	0.562916						0.6319	1.43688
	220.285	0.898489						0.6531	1.48509
	212.821	0.868045						0.4958	1.1274
	321.506	1.31135						0.4186	0.951859
	239.689	0.977634						0.3014	0.685357
	303.993	1.23991						0.3196	0.726742
	234.914	0.958157						0.5802	1.31932
	258.46	1.0542						0.4166	0.947311
	125.3	0.511069						0.3294	0.749026
	252.983	1.03186						0.5428	1.23428
	191.498	0.781075						0.4947	1.1249
	292.07	1.19128						0.5055	1.14946
	211.128	0.861142						0.4084	0.928665
	326.455	1.33153						0.6258	1.42301
	232.227	0.947198						0.3747	0.852034
	267.359	1.09049						0.3888	0.884096
	248.724	1.01448						0.4865	1.10626
	241.22	0.983877						0.363	0.825429
	317.586	1.29536						0.2467	0.560974
	203.144	0.828575						0.3095	0.703775
	206.451	0.842065						0.7271	1.65336
	180.18	0.734912						0.6347	1.44325
	263.627	1.07527						0.4669	1.06169
	306.436	1.24988						0.2558	0.581666
	227.636	0.928474						0.3051	0.69377
	281.934	1.14994						0.8173	1.85847
	472.779	1.92835						0.4819	1.0958
	236.737	0.965594						0.6506	1.47941
	255.53	1.04225						0.2792	0.634876
	250.468	1.0216						0.2	0.454782
	306.182	1.24884						0.1904	0.432953
	221.461	0.903287						0.2603	0.591899
	273.322	1.11481						0.2498	0.568023
	392.368	1.60037						0.2481	0.564157
	374.29	1.52664						0.328	0.745843
	189.647	0.773524						0.4253	0.967094
	350.749	1.43062						0.5013	1.13991
	214.917	0.876596						0.4505	1.0244
	173.657	0.708304						0.7681	1.74659
	205.637	0.838746						0.5423	1.23314
	235.584	0.960889						0.64	1.4553
	205.745	0.839186						0.2037	0.463196
5d-U,2	Unscaled PMLC	Scaled PMLC	2d+3-C,2	Unscaled PMLC	Scaled PMLC		5d-U,2	Unscaled pMLC edge/center	Scaled pMLC edge/center	2d+3-C,2	Unscaled pMLC edge/center	Scaled pMLC edge/center
	246.682	1.09755		19.1137	0.0850418			1.1955	2.2984		1.1	2.1148
	157.698	0.701642		15.0482	0.0669534			0.5214	1.00242		1.3965	2.68483
	264.988	1.179		105.478	0.469301			0.4824	0.927436		0.4759	0.914939
	209.708	0.933044		82.9193	0.36893			0.8526	1.63916		0.3933	0.756137
	357.28	1.58963		36.7021	0.163297			0.2844	0.546772		0.9916	1.9064
	185.146	0.823762		43.1246	0.191873			0.4012	0.771325		0.4361	0.838422
	225.395	1.00284		212.869	0.947108			0.2876	0.552924		0.2416	0.464487
	211.155	0.939483		28.9622	0.12886			0.8063	1.55015		0.7136	1.37193
	194.988	0.867551						0.3566	0.68558
	257.859	1.14728						0.3878	0.745563
	180.836	0.804585						0.8426	1.61994
	197.707	0.879648						0.2764	0.531392
	170.269	0.757571						0.4653	0.89456
	186.054	0.827802						0.3816	0.733643
	341.904	1.52122						0.3056	0.58753
	208.436	0.927387						0.475	0.913209
5d-U,3	Unscaled PMLC	Scaled PMLC	2d+3-C,3	Unscaled PMLC	Scaled PMLC		5d-U,3	Unscaled pMLC edge/center	Scaled pMLC edge/center	2d+3-C,3	Unscaled pMLC edge/center	Scaled pMLC edge/center
	174.835	0.942606		30.4754	0.164305			0.3214	0.956405		0.799	2.37762
	115.76	0.624111		25.6059	0.138052			0.3688	1.09746		0.889	2.64544
	176.78	0.953093		154.476	0.83284			0.2679	0.797203		0.2171	0.646035
	396.187	2.136		209.322	1.12854			0.1344	0.39994		0.2456	0.730844
	254.668	1.37302		27.2858	0.147109			0.1795	0.534147		0.7938	2.36215
	45.7814	0.246826		191.076	1.03016			0.5723	1.70302		0.1807	0.537718
	148.361	0.799873		217.708	1.17375			0.4055	1.20667		0.9657	2.87368
	171.472	0.924476		132.949	0.716782			0.4386	1.30516		0.3351	0.997173
				150.277	0.810204						0.5247	1.56137
				38.0337	0.205055						0.7336	2.18301
				20.5079	0.110566						2.624	7.80836

## Sheet: Figure 3 Gene_Log2FoldChange
RNA seq Log2 Fold Change: 2+3d-C vs. 5d-U				RNA seq Log2 Fold Change: 2+3d-C vs. F				RNA seq Log2 Fold Change: 2+3d-C vs. 2d-U
GeneID	log2FoldChange	pvalue		GeneID	log2FoldChange	pvalue		rowname	log2FoldChange	pvalue
ENSMUSG00000026253.14	-26.0688	5.70768e-36		ENSMUSG00000094797.1	-24.4866	NA		ENSMUSG00000026253.14	-22.1609	1.91748e-26
ENSMUSG00000108891.4	-20.8935	8.73478e-07		ENSMUSG00000076508.3	-23.885	NA		ENSMUSG00000015134.15	-20.9118	NA
ENSMUSG00000044923.4	-20.8091	1.27089e-08		ENSMUSG00000076672.7	-23.7102	NA		ENSMUSG00000048965.9	-20.3243	NA
ENSMUSG00000096409.3	-20.4939	2.89597e-08		ENSMUSG00000076569.3	-23.5211	NA		ENSMUSG00000036882.7	-20.0044	1.65091e-16
ENSMUSG00000048965.9	-20.3312	NA		ENSMUSG00000026253.14	-23.212	7.39565e-29		ENSMUSG00000028873.16	-15.0562	2.40295e-31
ENSMUSG00000110986.1	-20.3186	3.82635e-08		ENSMUSG00000015134.15	-23.1654	NA		ENSMUSG00000020897.12	-14.489	5.50432e-29
ENSMUSG00000108522.1	-20.2414	1.30648e-10		ENSMUSG00000096074.2	-21.8182	NA		ENSMUSG00000028678.13	-14.1226	1.54019e-25
ENSMUSG00000118366.1	-20.2046	7.68744e-08		ENSMUSG00000048965.9	-20.5294	NA		ENSMUSG00000035455.12	-14.1049	3.1289e-23
ENSMUSG00000095765.3	-19.9905	NA		ENSMUSG00000095765.3	-20.1279	NA		ENSMUSG00000023505.13	-14.0291	2.02633e-26
ENSMUSG00000111090.1	-19.8799	1.16262e-07		ENSMUSG00000036882.7	-19.9851	1.82324e-16		ENSMUSG00000030867.7	-13.8607	7.12278e-25
ENSMUSG00000107823.1	-19.68	1.49751e-07		ENSMUSG00000108891.4	-19.793	3.19889e-06		ENSMUSG00000026683.14	-13.5477	6.30209e-25
ENSMUSG00000015134.15	-19.5181	NA		ENSMUSG00000110986.1	-19.7359	9.34051e-08		ENSMUSG00000035683.13	-13.5313	5.72308e-26
ENSMUSG00000036882.7	-18.7529	1.2767e-14		ENSMUSG00000111090.1	-19.4958	2.04233e-07		ENSMUSG00000026669.14	-13.3453	4.16348e-24
ENSMUSG00000038580.13	-16.267	7.23346e-14		ENSMUSG00000096409.3	-19.4888	1.3478e-07		ENSMUSG00000015880.13	-13.3026	1.30098e-26
ENSMUSG00000026459.5	-15.5118	9.36496e-14		ENSMUSG00000108522.1	-19.422	7.21631e-10		ENSMUSG00000022033.9	-13.2651	1.20474e-22
ENSMUSG00000026418.16	-15.2485	3.17834e-08		ENSMUSG00000044923.4	-19.4159	1.12944e-07		ENSMUSG00000038943.16	-13.2331	1.30712e-29
ENSMUSG00000076508.3	-14.7649	NA		ENSMUSG00000118366.1	-19.2488	3.11374e-07		ENSMUSG00000039748.11	-13.1864	1.22697e-25
ENSMUSG00000028873.16	-14.7493	3.78868e-30		ENSMUSG00000107823.1	-19.1976	3.01797e-07		ENSMUSG00000027699.19	-13.1741	5.86455e-23
ENSMUSG00000054675.5	-14.4353	8.33372e-16		ENSMUSG00000030513.14	-13.5689	1.35787e-18		ENSMUSG00000027379.13	-13.1402	3.56811e-25
ENSMUSG00000023505.13	-14.4268	7.62895e-28		ENSMUSG00000076617.9	-13.523	2.21282e-06		ENSMUSG00000051378.10	-13.0827	3.87793e-23
ENSMUSG00000024512.4	-14.2115	5.6101e-14		ENSMUSG00000056481.7	-13.2609	1.59449e-09		ENSMUSG00000020808.3	-13.06	8.09911e-20
ENSMUSG00000026683.14	-13.8745	4.59716e-26		ENSMUSG00000026459.5	-13.1612	2.60592e-10		ENSMUSG00000002055.9	-12.8558	5.43589e-20
ENSMUSG00000020897.12	-13.7952	1.98462e-26		ENSMUSG00000026395.16	-13.0665	3.60519e-11		ENSMUSG00000022322.8	-12.8375	4.65159e-29
ENSMUSG00000031927.9	-13.7681	NA		ENSMUSG00000095079.6	-13.0445	0.000128082		ENSMUSG00000045165.6	-12.7403	3.53409e-24
ENSMUSG00000009214.9	-13.7357	4.67996e-06		ENSMUSG00000076613.4	-13.0264	NA		ENSMUSG00000037544.14	-12.6601	9.78209e-21
ENSMUSG00000028678.13	-13.3955	3.87831e-23		ENSMUSG00000056174.8	-12.7501	6.3826e-15		ENSMUSG00000050107.2	-12.5425	2.03006e-14
ENSMUSG00000035455.12	-13.3026	7.72431e-21		ENSMUSG00000026832.12	-12.6979	NA		ENSMUSG00000020330.16	-12.4919	2.36855e-22
ENSMUSG00000015880.13	-13.2551	1.96665e-26		ENSMUSG00000035000.8	-12.608	6.09495e-11		ENSMUSG00000027469.16	-12.3879	1.83852e-28
ENSMUSG00000029334.14	-13.186	5.68491e-23		ENSMUSG00000026358.13	-12.4499	2.16608e-14		ENSMUSG00000046179.17	-12.328	1.57073e-17
ENSMUSG00000030867.7	-13.1636	1.36219e-22		ENSMUSG00000067149.6	-12.4401	1.78095e-11		ENSMUSG00000024791.10	-12.2307	1.82174e-21
ENSMUSG00000022033.9	-13.0002	8.19828e-22		ENSMUSG00000054675.5	-12.4003	4.71143e-12		ENSMUSG00000024056.10	-12.1981	1.90709e-25
ENSMUSG00000022322.8	-12.9179	2.1099e-29		ENSMUSG00000020218.11	-12.3989	8.4098e-17		ENSMUSG00000015335.16	-12.156	1.46054e-15
ENSMUSG00000035683.13	-12.8506	1.40568e-23		ENSMUSG00000026418.16	-12.3514	7.45553e-06		ENSMUSG00000020493.8	-12.0688	3.55168e-21
ENSMUSG00000027699.19	-12.7994	9.28184e-22		ENSMUSG00000054641.10	-12.2808	5.61341e-13		ENSMUSG00000045273.8	-12.0372	4.1512e-19
ENSMUSG00000045273.8	-12.7981	2.14258e-21		ENSMUSG00000039109.16	-12.2528	2.94623e-18		ENSMUSG00000026955.13	-11.9277	1.56668e-19
ENSMUSG00000024795.11	-12.7841	1.03743e-14		ENSMUSG00000035697.14	-11.9992	4.18293e-13		ENSMUSG00000034773.16	-11.8236	1.44401e-19
ENSMUSG00000026251.13	-12.7661	1.88005e-11		ENSMUSG00000037944.8	-11.9963	4.09327e-15		ENSMUSG00000026251.13	-11.811	5.21391e-10
ENSMUSG00000022157.8	-12.7391	1.2318e-21		ENSMUSG00000026581.14	-11.9902	2.88259e-13		ENSMUSG00000022422.13	-11.7881	1.16404e-20
ENSMUSG00000039748.11	-12.7252	5.52007e-24		ENSMUSG00000025017.10	-11.9012	2.36485e-10		ENSMUSG00000047534.17	-11.5243	5.92752e-23
ENSMUSG00000027379.13	-12.6888	1.39797e-23		ENSMUSG00000036412.5	-11.7681	1.08546e-09		ENSMUSG00000025645.8	-11.5156	2.33562e-15
ENSMUSG00000020808.3	-12.6616	1.01312e-18		ENSMUSG00000043017.9	-11.7169	1.70866e-10		ENSMUSG00000030677.8	-11.5024	1.06041e-30
ENSMUSG00000056270.3	-12.6268	3.39141e-11		ENSMUSG00000034488.14	-11.7082	3.51688e-11		ENSMUSG00000024795.11	-11.5017	3.44497e-12
ENSMUSG00000038943.16	-12.4196	2.81821e-26		ENSMUSG00000070469.12	-11.593	1.12895e-10		ENSMUSG00000046295.13	-11.4731	2.91874e-18
ENSMUSG00000037544.14	-12.3732	7.09412e-20		ENSMUSG00000076614.7	-11.5909	NA		ENSMUSG00000025001.11	-11.4503	3.24457e-41
ENSMUSG00000045165.6	-12.3247	9.99546e-23		ENSMUSG00000049382.10	-11.3258	1.08458e-08		ENSMUSG00000034883.9	-11.412	7.39618e-16
ENSMUSG00000020330.16	-12.3086	9.54517e-22		ENSMUSG00000020911.14	-11.2835	2.88887e-07		ENSMUSG00000025665.16	-11.3128	8.9919e-11
ENSMUSG00000063531.7	-12.2061	1.46169e-16		ENSMUSG00000009214.9	-11.2429	0.000178625		ENSMUSG00000026779.6	-11.3116	6.11092e-12
ENSMUSG00000002055.9	-12.1842	4.09962e-18		ENSMUSG00000018008.8	-11.1486	1.95506e-12		ENSMUSG00000025577.7	-11.247	6.79324e-13
ENSMUSG00000024056.10	-12.118	3.92671e-25		ENSMUSG00000050921.12	-11.0994	9.03642e-10		ENSMUSG00000085183.1	-11.2318	7.70867e-19
ENSMUSG00000024791.10	-12.0513	6.95253e-21		ENSMUSG00000049103.14	-11.0217	NA		ENSMUSG00000028175.15	-11.2259	2.08915e-19
ENSMUSG00000047534.17	-11.9915	1.01806e-24		ENSMUSG00000022488.9	-11.015	5.01392e-14		ENSMUSG00000047428.14	-11.2119	3.50005e-11
ENSMUSG00000047428.14	-11.9718	1.5163e-12		ENSMUSG00000030798.15	-10.9896	7.45799e-11		ENSMUSG00000041219.14	-11.1918	1.02913e-20
ENSMUSG00000015335.16	-11.9601	4.12144e-15		ENSMUSG00000024673.9	-10.9858	1.1308e-06		ENSMUSG00000032783.9	-11.1503	9.94551e-20
ENSMUSG00000026669.14	-11.9313	1.3884e-19		ENSMUSG00000019932.8	-10.97	2.27566e-12		ENSMUSG00000037010.7	-11.1087	4.42849e-15
ENSMUSG00000034883.9	-11.7964	7.72472e-17		ENSMUSG00000052234.2	-10.9577	2.47862e-07		ENSMUSG00000031927.9	-11.0412	NA
ENSMUSG00000020908.14	-11.7726	1.14196e-07		ENSMUSG00000020908.14	-10.9543	8.06988e-07		ENSMUSG00000026096.14	-10.9794	3.01795e-18
ENSMUSG00000025645.8	-11.7027	8.24306e-16		ENSMUSG00000040254.11	-10.9129	2.50114e-14		ENSMUSG00000036875.15	-10.97	5.26064e-16
ENSMUSG00000079471.4	-11.6759	0.000283447		ENSMUSG00000028581.17	-10.8938	3.55222e-21		ENSMUSG00000022382.15	-10.8545	2.0603e-13
ENSMUSG00000056758.14	-11.6648	4.51985e-14		ENSMUSG00000037922.13	-10.8879	1.69491e-06		ENSMUSG00000051235.10	-10.6714	5.22709e-12
ENSMUSG00000044217.17	-11.6413	1.9746e-10		ENSMUSG00000025804.5	-10.8793	2.90001e-08		ENSMUSG00000038323.3	-10.6517	8.14372e-16
ENSMUSG00000027469.16	-11.626	2.90956e-25		ENSMUSG00000040552.8	-10.8645	4.17563e-11		ENSMUSG00000022157.8	-10.5841	2.06056e-15
ENSMUSG00000050107.2	-11.6242	1.36134e-12		ENSMUSG00000041538.16	-10.8569	9.91858e-08		ENSMUSG00000033871.14	-10.5444	4.81371e-15
ENSMUSG00000026955.13	-11.5976	1.51186e-18		ENSMUSG00000034116.17	-10.8412	1.82887e-09		ENSMUSG00000097636.8	-10.5209	1.68137e-15
ENSMUSG00000022422.13	-11.5963	4.84893e-20		ENSMUSG00000052160.7	-10.7882	3.35292e-12		ENSMUSG00000026873.9	-10.5135	9.11548e-15
ENSMUSG00000026096.14	-11.5762	4.13008e-20		ENSMUSG00000021457.14	-10.7712	1.5609e-11		ENSMUSG00000056758.14	-10.4922	1.15088e-11
ENSMUSG00000046814.3	-11.5382	1.98995e-11		ENSMUSG00000026009.14	-10.7694	1.47216e-06		ENSMUSG00000029334.14	-10.4574	5.12403e-15
ENSMUSG00000051378.10	-11.4811	3.55403e-18		ENSMUSG00000048368.9	-10.7383	6.14133e-12		ENSMUSG00000039396.11	-10.4173	4.60363e-13
ENSMUSG00000028175.15	-11.356	8.07259e-20		ENSMUSG00000043008.9	-10.7071	NA		ENSMUSG00000026039.9	-10.3326	2.46644e-15
ENSMUSG00000058773.2	-11.3295	1.15827e-11		ENSMUSG00000002699.13	-10.682	1.46977e-10		ENSMUSG00000021668.15	-10.319	1.21839e-15
ENSMUSG00000109783.1	-11.2545	7.25008e-11		ENSMUSG00000095630.2	-10.6403	NA		ENSMUSG00000038210.10	-10.2898	2.4875e-10
ENSMUSG00000022156.8	-11.1997	8.53427e-14		ENSMUSG00000094006.2	-10.5399	NA		ENSMUSG00000017716.15	-10.2498	8.85935e-23
ENSMUSG00000060284.7	-11.1494	5.89398e-10		ENSMUSG00000002847.7	-10.5311	2.26092e-10		ENSMUSG00000063531.7	-10.083	9.05967e-12
ENSMUSG00000026039.9	-11.1238	1.56338e-17		ENSMUSG00000070423.6	-10.517	1.35302e-13		ENSMUSG00000020553.8	-10.0774	2.46941e-14
ENSMUSG00000004939.7	-11.1227	4.2614e-07		ENSMUSG00000098112.8	-10.5105	1.92242e-09		ENSMUSG00000028068.14	-10.0697	7.93227e-13
ENSMUSG00000051235.10	-11.0994	7.18039e-13		ENSMUSG00000022371.16	-10.4976	1.85852e-12		ENSMUSG00000025507.13	-10.0595	1.51051e-15
ENSMUSG00000026605.14	-11.0632	2.29467e-25		ENSMUSG00000050919.9	-10.4834	9.24547e-06		ENSMUSG00000037855.15	-10.0249	1.22047e-14
ENSMUSG00000021668.15	-11.0604	9.61524e-18		ENSMUSG00000015355.13	-10.4641	3.19802e-08		ENSMUSG00000038425.18	-10.0232	3.46474e-15
ENSMUSG00000071266.13	-11.0453	3.69277e-19		ENSMUSG00000026712.3	-10.4566	3.6711e-07		ENSMUSG00000022833.7	-10.0228	1.19081e-08
ENSMUSG00000030677.8	-11.0365	2.1472e-28		ENSMUSG00000079293.11	-10.4532	2.95199e-11		ENSMUSG00000029414.11	-10.0079	2.03108e-09
ENSMUSG00000021214.14	-11.0221	NA		ENSMUSG00000063193.9	-10.4259	1.87324e-13		ENSMUSG00000026274.11	-9.99856	6.62942e-09
ENSMUSG00000046295.13	-10.9707	8.00045e-17		ENSMUSG00000063531.7	-10.4158	1.84737e-12		ENSMUSG00000038402.2	-9.9934	1.86881e-09
ENSMUSG00000038210.10	-10.9594	1.58548e-11		ENSMUSG00000056290.16	-10.4022	NA		ENSMUSG00000071266.13	-9.98976	6.02234e-16
ENSMUSG00000085183.1	-10.9172	6.99626e-18		ENSMUSG00000079588.3	-10.3859	4.09527e-12		ENSMUSG00000046591.10	-9.98251	3.1832e-08
ENSMUSG00000032564.16	-10.8945	1.38904e-10		ENSMUSG00000001865.2	-10.3792	0.010232		ENSMUSG00000074026.3	-9.94293	2.56462e-12
ENSMUSG00000056531.11	-10.8439	9.38853e-16		ENSMUSG00000052821.3	-10.3645	2.36053e-11		ENSMUSG00000002020.15	-9.89537	1.93751e-11
ENSMUSG00000026779.6	-10.8423	4.37369e-11		ENSMUSG00000027399.1	-10.3542	1.62657e-08		ENSMUSG00000031004.8	-9.88069	1.6134e-21
ENSMUSG00000028654.13	-10.7977	1.30564e-12		ENSMUSG00000074766.10	-10.3484	6.76816e-12		ENSMUSG00000047003.15	-9.85997	1.20718e-12
ENSMUSG00000041219.14	-10.7525	3.09358e-19		ENSMUSG00000022126.6	-10.3268	5.80889e-11		ENSMUSG00000040204.6	-9.83294	2.5438e-19
ENSMUSG00000025665.16	-10.7206	8.11251e-10		ENSMUSG00000048521.8	-10.3166	5.53393e-09		ENSMUSG00000087060.7	-9.81173	2.12838e-11
ENSMUSG00000037010.7	-10.6846	4.65614e-14		ENSMUSG00000026011.13	-10.3093	0.00837697		ENSMUSG00000041849.7	-9.80865	2.80963e-13
ENSMUSG00000038323.3	-10.6571	7.94721e-16		ENSMUSG00000019122.8	-10.2868	9.56077e-10		ENSMUSG00000017146.12	-9.78225	9.25596e-10
ENSMUSG00000019775.17	-10.626	1.5382e-07		ENSMUSG00000018168.8	-10.2736	1.5047e-07		ENSMUSG00000049382.10	-9.71277	9.49691e-07
ENSMUSG00000037855.15	-10.5956	3.53484e-16		ENSMUSG00000065987.12	-10.2048	1.3251e-06		ENSMUSG00000025578.9	-9.69055	1.75005e-11
ENSMUSG00000025001.11	-10.589	1.73114e-35		ENSMUSG00000062939.11	-10.1926	1.28594e-07		ENSMUSG00000026196.7	-9.68009	6.66358e-11
ENSMUSG00000022382.15	-10.5658	8.79066e-13		ENSMUSG00000027004.3	-10.1863	1.615e-12		ENSMUSG00000044165.12	-9.65764	4.05061e-09
ENSMUSG00000017716.15	-10.5635	4.28611e-24		ENSMUSG00000032089.16	-10.1762	3.36023e-09		ENSMUSG00000041064.13	-9.6413	1.28596e-16
ENSMUSG00000032783.9	-10.5105	1.06866e-17		ENSMUSG00000004730.15	-10.1687	3.59999e-07		ENSMUSG00000026068.11	-9.62575	5.11613e-15
ENSMUSG00000049916.12	-10.4784	1.36528e-11		ENSMUSG00000026251.13	-10.1683	8.94428e-08		ENSMUSG00000040640.11	-9.57437	3.34813e-10
ENSMUSG00000031004.8	-10.463	6.16739e-24		ENSMUSG00000021123.12	-10.1541	2.66565e-10		ENSMUSG00000096965.7	-9.56694	5.63033e-09
ENSMUSG00000054293.10	-10.4314	1.31493e-11		ENSMUSG00000000157.16	-10.1325	2.71911e-07		ENSMUSG00000054675.5	-9.55829	9.96346e-08
ENSMUSG00000096965.7	-10.4036	2.32949e-10		ENSMUSG00000024679.10	-10.1296	8.15252e-07		ENSMUSG00000062012.14	-9.55797	1.24369e-09
ENSMUSG00000075307.3	-10.3882	3.40286e-08		ENSMUSG00000079547.4	-10.124	2.00608e-09		ENSMUSG00000034329.16	-9.54834	4.81834e-09
ENSMUSG00000078949.2	-10.3727	3.33621e-09		ENSMUSG00000020573.17	-10.1164	8.14147e-07		ENSMUSG00000079144.7	-9.51198	2.13713e-19
ENSMUSG00000046179.17	-10.3709	7.7311e-13		ENSMUSG00000003882.5	-10.1097	5.41563e-06		ENSMUSG00000006720.16	-9.45982	2.7633e-12
ENSMUSG00000033952.14	-10.3613	1.17086e-12		ENSMUSG00000030745.9	-10.0944	2.21962e-08		ENSMUSG00000041431.16	-9.43151	1.18229e-19
ENSMUSG00000038152.4	-10.3564	7.53311e-14		ENSMUSG00000043263.13	-10.0932	1.04046e-07		ENSMUSG00000054136.6	-9.41305	2.29639e-10
ENSMUSG00000025129.2	-10.3389	0.00188708		ENSMUSG00000049044.16	-10.0878	6.59873e-09		ENSMUSG00000026605.14	-9.40561	9.06064e-19
ENSMUSG00000036875.15	-10.2954	2.86583e-14		ENSMUSG00000044162.12	-10.0827	3.30723e-06		ENSMUSG00000033952.14	-9.38666	1.20674e-10
ENSMUSG00000056457.6	-10.2836	1.05911e-07		ENSMUSG00000021943.7	-10.0716	8.73882e-10		ENSMUSG00000069184.4	-9.38441	5.58088e-10
ENSMUSG00000030470.15	-10.2824	1.83467e-07		ENSMUSG00000048621.3	-10.069	2.56839e-11		ENSMUSG00000028654.13	-9.36735	7.66356e-10
ENSMUSG00000099906.2	-10.2562	4.57168e-10		ENSMUSG00000027863.8	-10.0402	4.65188e-08		ENSMUSG00000073821.11	-9.35141	2.06781e-11
ENSMUSG00000087060.7	-10.2477	2.66138e-12		ENSMUSG00000032093.7	-10.0203	8.80766e-07		ENSMUSG00000040183.13	-9.34582	2.33719e-12
ENSMUSG00000040204.6	-10.2347	8.43473e-21		ENSMUSG00000032854.12	-10.0191	2.34191e-09		ENSMUSG00000037846.18	-9.26204	5.17135e-12
ENSMUSG00000027919.5	-10.232	7.35852e-11		ENSMUSG00000030077.11	-10.0172	2.61872e-06		ENSMUSG00000085569.1	-9.22193	4.12605e-09
ENSMUSG00000026414.13	-10.198	8.0265e-12		ENSMUSG00000029335.5	-9.99977	2.43376e-08		ENSMUSG00000031669.10	-9.19393	4.22689e-20
ENSMUSG00000052584.10	-10.1557	2.20953e-13		ENSMUSG00000005465.9	-9.98421	5.69173e-13		ENSMUSG00000023039.17	-9.17545	3.43981e-06
ENSMUSG00000039396.11	-10.1242	2.03767e-12		ENSMUSG00000035095.11	-9.97409	1.44462e-11		ENSMUSG00000083816.3	-9.1543	1.71561e-12
ENSMUSG00000034773.16	-10.1237	9.69965e-15		ENSMUSG00000048865.16	-9.96823	1.40206e-09		ENSMUSG00000027496.15	-9.1511	NA
ENSMUSG00000043102.2	-10.1084	9.51673e-16		ENSMUSG00000027843.13	-9.94269	3.69204e-09		ENSMUSG00000030513.14	-9.14564	3.07967e-09
ENSMUSG00000038402.2	-10.1052	1.23627e-09		ENSMUSG00000028873.16	-9.93144	1.65421e-14		ENSMUSG00000041684.11	-9.11883	6.52329e-19
ENSMUSG00000025578.9	-10.0919	2.48869e-12		ENSMUSG00000038602.7	-9.92636	3.22101e-12		ENSMUSG00000032564.16	-9.10794	8.21048e-08
ENSMUSG00000031970.16	-10.0714	3.58798e-08		ENSMUSG00000028834.13	-9.92294	2.63092e-05		ENSMUSG00000055305.15	-9.03664	6.87568e-12
ENSMUSG00000014453.4	-10.06	1.332e-07		ENSMUSG00000068794.7	-9.90506	6.38255e-07		ENSMUSG00000056531.11	-9.0245	2.36264e-11
ENSMUSG00000006235.6	-10.0492	4.35523e-06		ENSMUSG00000029254.16	-9.87559	1.58617e-09		ENSMUSG00000048728.15	-9.00008	1.26151e-09
ENSMUSG00000079588.3	-9.98796	2.60804e-11		ENSMUSG00000058755.3	-9.87153	1.28567e-09		ENSMUSG00000024228.12	-8.97849	1.87608e-11
ENSMUSG00000074026.3	-9.97285	2.22645e-12		ENSMUSG00000037005.16	-9.86977	3.68676e-09		ENSMUSG00000050447.15	-8.96133	2.34052e-11
ENSMUSG00000021176.6	-9.94684	2.57188e-09		ENSMUSG00000020395.13	-9.86022	6.49775e-09		ENSMUSG00000078773.11	-8.92191	2.41202e-17
ENSMUSG00000046550.8	-9.94086	1.88868e-11		ENSMUSG00000027699.19	-9.84734	1.73229e-13		ENSMUSG00000038152.4	-8.91491	1.24749e-10
ENSMUSG00000033871.14	-9.92407	1.73658e-13		ENSMUSG00000073386.5	-9.82936	1.76962e-07		ENSMUSG00000097908.7	-8.88653	2.52612e-06
ENSMUSG00000020493.8	-9.90859	9.31935e-15		ENSMUSG00000029061.2	-9.81243	2.31175e-10		ENSMUSG00000030393.8	-8.87678	1.08027e-07
ENSMUSG00000078776.9	-9.9052	3.7778e-07		ENSMUSG00000031101.6	-9.80649	4.82514e-06		ENSMUSG00000052584.10	-8.85248	1.65333e-10
ENSMUSG00000075330.4	-9.90056	2.16068e-07		ENSMUSG00000014453.4	-9.80088	2.77532e-07		ENSMUSG00000075502.2	-8.82121	4.93357e-09
ENSMUSG00000006720.16	-9.86402	3.15112e-13		ENSMUSG00000092060.4	-9.79939	4.23603e-10		ENSMUSG00000051736.8	-8.80843	3.3252e-10
ENSMUSG00000034648.9	-9.8598	1.32923e-11		ENSMUSG00000028626.5	-9.79347	3.86456e-07		ENSMUSG00000036022.15	-8.78095	1.91025e-12
ENSMUSG00000022833.7	-9.82319	2.31812e-08		ENSMUSG00000036067.12	-9.78252	1.07938e-06		ENSMUSG00000113836.1	-8.77573	4.13715e-10
ENSMUSG00000051736.8	-9.81548	2.48701e-12		ENSMUSG00000015880.13	-9.77826	4.49899e-15		ENSMUSG00000031098.18	-8.72764	6.98759e-08
ENSMUSG00000016179.11	-9.77498	2.33482e-08		ENSMUSG00000015852.13	-9.77817	4.72607e-09		ENSMUSG00000058773.2	-8.71075	1.8579e-07
ENSMUSG00000046591.10	-9.77372	6.1518e-08		ENSMUSG00000021668.15	-9.76785	3.69902e-14		ENSMUSG00000050855.16	-8.70619	8.72344e-10
ENSMUSG00000020377.15	-9.76758	7.92972e-13		ENSMUSG00000035455.12	-9.73719	7.47849e-12		ENSMUSG00000041782.14	-8.68538	7.21762e-10
ENSMUSG00000030393.8	-9.76624	5.04255e-09		ENSMUSG00000011263.16	-9.72776	1.92746e-09		ENSMUSG00000019942.13	-8.65495	2.48103e-21
ENSMUSG00000021768.15	-9.76365	3.8558e-08		ENSMUSG00000016756.17	-9.71469	2.22107e-15		ENSMUSG00000026556.15	-8.65281	5.0055e-13
ENSMUSG00000029414.11	-9.74408	5.33107e-09		ENSMUSG00000027015.4	-9.71227	1.36874e-08		ENSMUSG00000021176.6	-8.60688	2.57886e-07
ENSMUSG00000025577.7	-9.74019	5.04174e-10		ENSMUSG00000028226.15	-9.70651	2.69051e-07		ENSMUSG00000049097.9	-8.57117	1.61793e-06
ENSMUSG00000003411.10	-9.72045	3.31565e-09		ENSMUSG00000030775.10	-9.69849	2.6195e-05		ENSMUSG00000032218.7	-8.56419	7.22698e-24
ENSMUSG00000028348.7	-9.70867	2.96523e-09		ENSMUSG00000049122.17	-9.69829	1.66798e-05		ENSMUSG00000034648.9	-8.56199	4.23751e-09
ENSMUSG00000047259.3	-9.67641	0.000121533		ENSMUSG00000042474.6	-9.69788	NA		ENSMUSG00000044966.4	-8.55552	9.1084e-08
ENSMUSG00000022296.9	-9.66564	2.38079e-08		ENSMUSG00000045165.6	-9.67984	1.37451e-14		ENSMUSG00000046169.10	-8.54698	1.03237e-09
ENSMUSG00000029061.2	-9.65731	4.41503e-10		ENSMUSG00000021061.15	-9.67411	1.65552e-09		ENSMUSG00000034538.8	-8.53963	2.29138e-09
ENSMUSG00000068744.12	-9.65259	9.14495e-12		ENSMUSG00000020897.12	-9.66955	9.42798e-14		ENSMUSG00000029409.7	-8.5308	3.63542e-07
ENSMUSG00000021278.7	-9.65045	9.39393e-08		ENSMUSG00000076514.3	-9.66428	NA		ENSMUSG00000066975.12	-8.50155	1.07302e-08
ENSMUSG00000034329.16	-9.64408	3.388e-09		ENSMUSG00000053141.16	-9.65939	1.44888e-07		ENSMUSG00000110981.1	-8.50002	1.79658e-06
ENSMUSG00000038425.18	-9.64048	3.77676e-14		ENSMUSG00000054065.12	-9.64575	5.46945e-07		ENSMUSG00000063767.4	-8.4977	2.04815e-07
ENSMUSG00000020553.8	-9.5503	5.17244e-13		ENSMUSG00000006800.14	-9.64351	2.16622e-23		ENSMUSG00000084301.1	-8.4747	7.19787e-09
ENSMUSG00000031669.10	-9.53643	1.66736e-21		ENSMUSG00000002033.14	-9.64178	NA		ENSMUSG00000110277.2	-8.4738	2.99793e-12
ENSMUSG00000097636.8	-9.53162	5.64465e-13		ENSMUSG00000036596.6	-9.63867	1.01078e-08		ENSMUSG00000087179.8	-8.4683	5.87625e-11
ENSMUSG00000018849.6	-9.52405	1.46903e-14		ENSMUSG00000096385.7	-9.63048	9.90635e-06		ENSMUSG00000092130.2	-8.45603	7.72137e-07
ENSMUSG00000026068.11	-9.51604	1.05014e-14		ENSMUSG00000040345.10	-9.62746	8.93982e-06		ENSMUSG00000050751.14	-8.45583	1.551e-07
ENSMUSG00000037846.18	-9.51	1.39496e-12		ENSMUSG00000076552.3	-9.61688	NA		ENSMUSG00000031150.13	-8.45408	5.83545e-09
ENSMUSG00000042750.7	-9.49276	1.29384e-10		ENSMUSG00000031779.3	-9.61471	0.00888565		ENSMUSG00000042115.4	-8.43623	2.12168e-06
ENSMUSG00000075316.11	-9.49046	3.78666e-06		ENSMUSG00000027022.14	-9.61124	2.93795e-08		ENSMUSG00000032291.8	-8.41021	2.17915e-10
ENSMUSG00000074934.3	-9.4788	4.30435e-06		ENSMUSG00000027460.7	-9.60818	7.67729e-08		ENSMUSG00000061371.7	-8.40119	1.27513e-09
ENSMUSG00000002020.15	-9.46026	1.41592e-10		ENSMUSG00000031385.14	-9.59847	5.25239e-07		ENSMUSG00000026414.13	-8.39666	1.80197e-08
ENSMUSG00000027326.13	-9.42704	3.01374e-23		ENSMUSG00000024670.17	-9.59489	5.07468e-09		ENSMUSG00000042750.7	-8.39134	1.35595e-08
ENSMUSG00000069184.4	-9.41979	4.85356e-10		ENSMUSG00000025044.16	-9.594	8.56175e-09		ENSMUSG00000049420.9	-8.38812	9.93463e-06
ENSMUSG00000092074.2	-9.38724	3.72937e-13		ENSMUSG00000056531.11	-9.56857	1.39042e-12		ENSMUSG00000031629.14	-8.37579	1.16431e-21
ENSMUSG00000025507.13	-9.38327	1.02354e-13		ENSMUSG00000096410.2	-9.56576	NA		ENSMUSG00000090622.1	-8.37424	1.48112e-07
ENSMUSG00000033282.14	-9.3832	3.79581e-07		ENSMUSG00000031377.11	-9.56369	4.80039e-08		ENSMUSG00000043572.7	-8.36859	2.18115e-15
ENSMUSG00000044165.12	-9.36769	1.17301e-08		ENSMUSG00000032053.8	-9.55892	7.32602e-07		ENSMUSG00000052563.13	-8.357	2.10526e-09
ENSMUSG00000085569.1	-9.35456	2.48315e-09		ENSMUSG00000026096.14	-9.53978	3.98573e-14		ENSMUSG00000018849.6	-8.35158	1.58191e-11
ENSMUSG00000110340.1	-9.33927	8.30982e-08		ENSMUSG00000004110.17	-9.53221	1.08789e-05		ENSMUSG00000097164.2	-8.32192	2.95209e-06
ENSMUSG00000026873.9	-9.33448	6.16074e-12		ENSMUSG00000058470.10	-9.53095	1.50824e-05		ENSMUSG00000074867.4	-8.32125	2.03837e-09
ENSMUSG00000017146.12	-9.30939	5.73116e-09		ENSMUSG00000031662.8	-9.53071	1.13624e-11		ENSMUSG00000029844.9	-8.3133	5.99927e-07
ENSMUSG00000039967.14	-9.29453	2.13764e-19		ENSMUSG00000020354.15	-9.51325	3.78187e-09		ENSMUSG00000020256.14	-8.29764	3.80617e-07
ENSMUSG00000115326.1	-9.28818	7.76405e-08		ENSMUSG00000033871.14	-9.51187	1.67058e-12		ENSMUSG00000073705.10	-8.27312	9.47169e-17
ENSMUSG00000051726.6	-9.2384	3.04594e-09		ENSMUSG00000036377.19	-9.5103	1.72899e-12		ENSMUSG00000040621.14	-8.26826	1.10862e-09
ENSMUSG00000061371.7	-9.2342	2.46903e-11		ENSMUSG00000037855.15	-9.50406	2.69853e-13		ENSMUSG00000051726.6	-8.24333	1.22251e-07
ENSMUSG00000026274.11	-9.22386	8.88932e-08		ENSMUSG00000039264.9	-9.50022	5.36933e-06		ENSMUSG00000084133.1	-8.21305	1.9609e-07
ENSMUSG00000044528.5	-9.19209	8.79447e-06		ENSMUSG00000094509.1	-9.49926	1.16356e-08		ENSMUSG00000041498.13	-8.16064	0.000168995
ENSMUSG00000040183.13	-9.18816	5.53855e-12		ENSMUSG00000029189.10	-9.49028	3.54171e-09		ENSMUSG00000001403.13	-8.15905	4.08992e-08
ENSMUSG00000042115.4	-9.17959	2.46559e-07		ENSMUSG00000002020.15	-9.48711	1.25609e-10		ENSMUSG00000025328.9	-8.14667	7.99295e-07
ENSMUSG00000029875.5	-9.17923	4.90148e-11		ENSMUSG00000029334.14	-9.48333	1.34353e-12		ENSMUSG00000024512.4	-8.13413	1.726e-05
ENSMUSG00000078773.11	-9.14302	3.92063e-18		ENSMUSG00000038843.18	-9.47115	4.45792e-06		ENSMUSG00000097519.2	-8.12268	7.58983e-07
ENSMUSG00000045404.16	-9.14056	2.32729e-05		ENSMUSG00000038580.13	-9.46253	1.35236e-05		ENSMUSG00000037463.14	-8.11356	1.06195e-07
ENSMUSG00000047473.14	-9.13769	4.56431e-09		ENSMUSG00000095547.1	-9.45015	2.08241e-05		ENSMUSG00000056270.3	-8.11026	2.10908e-05
ENSMUSG00000026100.6	-9.12799	0.000183983		ENSMUSG00000075307.3	-9.44048	5.30483e-07		ENSMUSG00000117251.1	-8.10482	2.84719e-07
ENSMUSG00000029409.7	-9.1246	5.27339e-08		ENSMUSG00000096606.2	-9.42891	1.78989e-07		ENSMUSG00000039629.14	-8.08353	1.08817e-06
ENSMUSG00000032503.18	-9.11762	3.29442e-12		ENSMUSG00000051378.10	-9.42691	1.00282e-12		ENSMUSG00000041406.14	-8.08221	3.49365e-22
ENSMUSG00000036022.15	-9.10054	2.96225e-13		ENSMUSG00000003484.4	-9.4127	3.91263e-14		ENSMUSG00000079445.3	-8.0787	1.03948e-07
ENSMUSG00000032291.8	-9.09977	6.38833e-12		ENSMUSG00000071266.13	-9.40992	2.6652e-14		ENSMUSG00000046550.8	-8.06653	5.27316e-08
ENSMUSG00000041431.16	-9.08775	2.33194e-18		ENSMUSG00000026683.14	-9.40628	8.68649e-13		ENSMUSG00000033282.14	-8.06339	1.28835e-05
ENSMUSG00000068614.7	-9.08427	NA		ENSMUSG00000027463.14	-9.40024	8.64045e-07		ENSMUSG00000028348.7	-8.06183	8.37734e-07
ENSMUSG00000073821.11	-9.06288	8.54517e-11		ENSMUSG00000038600.12	-9.3997	1.38877e-07		ENSMUSG00000086413.1	-8.05978	1.45142e-08
ENSMUSG00000019942.13	-9.05416	3.40946e-23		ENSMUSG00000038403.10	-9.37832	1.66324e-07		ENSMUSG00000109783.1	-8.05717	3.18036e-06
ENSMUSG00000085562.7	-9.04849	2.00206e-07		ENSMUSG00000048251.15	-9.37816	6.1103e-09		ENSMUSG00000016179.11	-8.05304	4.27499e-06
ENSMUSG00000083816.3	-9.04142	3.28235e-12		ENSMUSG00000030263.13	-9.37052	3.6988e-09		ENSMUSG00000094942.7	-8.05196	9.14866e-06
ENSMUSG00000079092.4	-9.03884	1.72063e-06		ENSMUSG00000076937.3	-9.36874	NA		ENSMUSG00000032890.17	-8.05158	4.89539e-08
ENSMUSG00000079144.7	-9.03283	1.24459e-17		ENSMUSG00000045555.3	-9.3674	2.37007e-06		ENSMUSG00000024180.14	-8.04104	3.15091e-10
ENSMUSG00000055305.15	-9.03218	7.18976e-12		ENSMUSG00000023505.13	-9.36364	1.34379e-12		ENSMUSG00000036223.16	-8.03004	1.77853e-14
ENSMUSG00000078452.10	-9.02623	2.78972e-08		ENSMUSG00000024300.17	-9.35948	7.85194e-08		ENSMUSG00000022156.8	-8.02983	9.23136e-08
ENSMUSG00000037139.15	-9.02436	1.66605e-07		ENSMUSG00000015314.10	-9.35945	3.28183e-07		ENSMUSG00000003779.16	-8.0085	3.84482e-23
ENSMUSG00000059256.6	-8.98772	2.6636e-06		ENSMUSG00000034687.8	-9.35064	1.15112e-05		ENSMUSG00000062310.7	-7.98205	3.94432e-06
ENSMUSG00000066975.12	-8.98639	1.49227e-09		ENSMUSG00000078815.8	-9.34796	7.15376e-05		ENSMUSG00000029101.16	-7.96051	NA
ENSMUSG00000069272.6	-8.97855	8.27545e-12		ENSMUSG00000047746.14	-9.34445	3.22528e-05		ENSMUSG00000079553.11	-7.95943	8.31876e-09
ENSMUSG00000041498.13	-8.96408	3.58909e-05		ENSMUSG00000026407.17	-9.33748	4.62931e-07		ENSMUSG00000044551.13	-7.95803	4.49627e-06
ENSMUSG00000096385.7	-8.95775	3.95711e-05		ENSMUSG00000047880.15	-9.33732	2.32881e-05		ENSMUSG00000029177.9	-7.95644	5.65119e-19
ENSMUSG00000041684.11	-8.94931	2.91091e-18		ENSMUSG00000066677.12	-9.3366	6.53078e-07		ENSMUSG00000013155.10	-7.9475	4.28729e-20
ENSMUSG00000025172.3	-8.94678	9.27615e-05		ENSMUSG00000037544.14	-9.33653	6.04241e-12		ENSMUSG00000036036.15	-7.94499	4.77778e-11
ENSMUSG00000078815.8	-8.94048	0.000146157		ENSMUSG00000029919.5	-9.33645	5.85009e-06		ENSMUSG00000074863.5	-7.94426	1.83827e-12
ENSMUSG00000023031.8	-8.9375	1.40261e-07		ENSMUSG00000028678.13	-9.33123	5.47189e-12		ENSMUSG00000035365.15	-7.93961	1.73321e-12
ENSMUSG00000099583.2	-8.91871	2.71575e-07		ENSMUSG00000039546.9	-9.32491	1.12715e-12		ENSMUSG00000021209.12	-7.90978	0.00028654
ENSMUSG00000027460.7	-8.91127	6.26476e-07		ENSMUSG00000039683.16	-9.32154	1.98575e-07		ENSMUSG00000066829.7	-7.90526	1.02443e-05
ENSMUSG00000021213.12	-8.90732	8.59137e-11		ENSMUSG00000052974.8	-9.31886	3.66353e-07		ENSMUSG00000002068.16	-7.89577	NA
ENSMUSG00000052565.7	-8.90399	2.0132e-06		ENSMUSG00000024059.10	-9.3174	4.70029e-11		ENSMUSG00000022296.9	-7.88409	5.4009e-06
ENSMUSG00000026196.7	-8.89829	1.99645e-09		ENSMUSG00000038233.9	-9.30799	3.40807e-05		ENSMUSG00000067370.4	-7.87484	4.35861e-07
ENSMUSG00000020083.13	-8.89712	1.09428e-10		ENSMUSG00000022667.18	-9.30422	1.49844e-05		ENSMUSG00000021569.10	-7.8613	6.96448e-33
ENSMUSG00000032057.9	-8.88383	1.19344e-05		ENSMUSG00000039058.11	-9.30249	2.46324e-08		ENSMUSG00000022525.13	-7.85586	0.000587806
ENSMUSG00000087365.7	-8.87063	3.13668e-06		ENSMUSG00000004939.7	-9.27841	2.47757e-05		ENSMUSG00000078949.2	-7.85165	7.7737e-06
ENSMUSG00000028581.17	-8.8672	1.5266e-14		ENSMUSG00000069170.14	-9.27477	8.57832e-05		ENSMUSG00000026627.7	-7.83721	3.84355e-34
ENSMUSG00000041064.13	-8.86325	2.88429e-14		ENSMUSG00000046834.7	-9.27069	2.10368e-05		ENSMUSG00000113996.1	-7.83401	2.26231e-17
ENSMUSG00000046169.10	-8.86013	2.49132e-10		ENSMUSG00000095891.7	-9.2677	1.06242e-06		ENSMUSG00000017943.15	-7.83233	4.85943e-06
ENSMUSG00000067855.7	-8.8551	2.69296e-09		ENSMUSG00000031264.13	-9.26524	1.44445e-08		ENSMUSG00000020420.8	-7.82769	1.52684e-06
ENSMUSG00000047003.15	-8.84106	1.93311e-10		ENSMUSG00000017639.13	-9.25547	1.49991e-09		ENSMUSG00000049916.12	-7.8098	4.87142e-07
ENSMUSG00000032101.6	-8.83093	3.47593e-06		ENSMUSG00000030149.15	-9.25364	2.68816e-05		ENSMUSG00000085562.7	-7.80786	7.35587e-06
ENSMUSG00000032218.7	-8.82691	2.97809e-25		ENSMUSG00000005540.10	-9.25307	1.77211e-06		ENSMUSG00000078452.10	-7.79759	1.63288e-06
ENSMUSG00000044551.13	-8.82335	3.62314e-07		ENSMUSG00000024013.15	-9.24714	2.94856e-06		ENSMUSG00000025789.9	-7.79756	1.06355e-11
ENSMUSG00000095547.1	-8.81244	7.24343e-05		ENSMUSG00000033491.13	-9.24712	6.13565e-07		ENSMUSG00000090659.9	-7.78185	1.41436e-06
ENSMUSG00000110277.2	-8.80169	4.25563e-13		ENSMUSG00000060131.11	-9.2464	6.08586e-08		ENSMUSG00000113909.1	-7.77766	4.77712e-07
ENSMUSG00000113836.1	-8.7779	4.17108e-10		ENSMUSG00000035208.16	-9.24599	5.9997e-09		ENSMUSG00000090793.2	-7.77258	9.3327e-07
ENSMUSG00000029130.12	-8.74862	4.18473e-07		ENSMUSG00000026100.6	-9.23903	0.000153304		ENSMUSG00000031290.14	-7.76758	8.07381e-06
ENSMUSG00000066829.7	-8.74421	1.05057e-06		ENSMUSG00000050010.8	-9.23349	7.81236e-06		ENSMUSG00000067855.7	-7.75818	1.91029e-07
ENSMUSG00000001655.6	-8.73173	2.56679e-08		ENSMUSG00000067613.6	-9.22397	8.44222e-07		ENSMUSG00000044716.12	-7.75759	3.40396e-09
ENSMUSG00000041849.7	-8.72046	8.8979e-11		ENSMUSG00000040710.10	-9.21691	5.14551e-20		ENSMUSG00000079588.3	-7.74543	2.44777e-07
ENSMUSG00000020911.14	-8.70247	7.66881e-05		ENSMUSG00000079227.10	-9.21234	2.3347e-06		ENSMUSG00000023043.7	-7.741	1.08203e-09
ENSMUSG00000097519.2	-8.70062	1.16902e-07		ENSMUSG00000038421.13	-9.2007	1.26658e-06		ENSMUSG00000021213.12	-7.74064	1.7646e-08
ENSMUSG00000034532.9	-8.70049	4.20268e-07		ENSMUSG00000052142.15	-9.19837	4.63492e-09		ENSMUSG00000103898.1	-7.73999	4.55439e-05
ENSMUSG00000026556.15	-8.69936	3.7924e-13		ENSMUSG00000055546.6	-9.19156	3.17561e-06		ENSMUSG00000057396.7	-7.73512	4.93944e-05
ENSMUSG00000115936.1	-8.69138	0.00018112		ENSMUSG00000004612.9	-9.18334	NA		ENSMUSG00000020491.15	-7.72815	8.89802e-06
ENSMUSG00000062012.14	-8.68653	3.42934e-08		ENSMUSG00000030148.15	-9.18086	6.68121e-07		ENSMUSG00000038605.11	-7.72004	2.51585e-05
ENSMUSG00000027242.14	-8.68303	3.0484e-11		ENSMUSG00000041849.7	-9.17242	8.84243e-12		ENSMUSG00000045374.18	-7.71955	4.10228e-14
ENSMUSG00000027843.13	-8.65838	2.87137e-07		ENSMUSG00000016529.5	-9.16015	1.52601e-06		ENSMUSG00000006542.13	-7.71529	3.56238e-06
ENSMUSG00000087591.7	-8.64766	0.000462069		ENSMUSG00000074505.6	-9.14599	0.00026856		ENSMUSG00000100798.1	-7.71382	0.000490629
ENSMUSG00000028834.13	-8.64592	0.000251347		ENSMUSG00000038943.16	-9.13627	6.36043e-15		ENSMUSG00000054863.9	-7.70639	1.77845e-10
ENSMUSG00000027496.15	-8.63732	NA		ENSMUSG00000032224.15	-9.12918	2.71046e-10		ENSMUSG00000038580.13	-7.69467	0.000405706
ENSMUSG00000043017.9	-8.62667	2.6446e-06		ENSMUSG00000035683.13	-9.12411	1.29465e-12		ENSMUSG00000068744.12	-7.6817	5.75912e-08
ENSMUSG00000073705.10	-8.61495	4.95004e-18		ENSMUSG00000039485.8	-9.10971	2.40756e-08		ENSMUSG00000075410.13	-7.66989	1.31742e-05
ENSMUSG00000079852.4	-8.60722	3.53229e-05		ENSMUSG00000029651.16	-9.10958	3.86939e-10		ENSMUSG00000092074.2	-7.6674	3.03315e-09
ENSMUSG00000092060.4	-8.60447	4.28396e-08		ENSMUSG00000026669.14	-9.0982	5.42677e-12		ENSMUSG00000072494.7	-7.66326	4.98125e-08
ENSMUSG00000057173.8	-8.58737	6.91061e-05		ENSMUSG00000020014.17	-9.09805	3.37464e-05		ENSMUSG00000028581.17	-7.65994	3.20644e-11
ENSMUSG00000049511.5	-8.58432	1.54077e-06		ENSMUSG00000049588.13	-9.09138	1.04454e-09		ENSMUSG00000049882.10	-7.65981	6.37765e-08
ENSMUSG00000045991.19	-8.58392	0.000354075		ENSMUSG00000026579.8	-9.08451	0.032461		ENSMUSG00000032503.18	-7.65288	5.10936e-09
ENSMUSG00000022311.15	-8.57848	0.0434424		ENSMUSG00000027009.18	-9.07815	2.14315e-10		ENSMUSG00000112716.1	-7.63216	5.42583e-09
ENSMUSG00000001403.13	-8.56964	8.26094e-09		ENSMUSG00000002055.9	-9.05277	1.21183e-10		ENSMUSG00000043102.2	-7.62706	1.42979e-09
ENSMUSG00000095891.7	-8.56959	6.42084e-06		ENSMUSG00000057058.16	-9.04723	4.40828e-13		ENSMUSG00000027331.15	-7.62016	1.34619e-14
ENSMUSG00000074867.4	-8.56882	6.76388e-10		ENSMUSG00000000416.16	-9.04599	0.000250027		ENSMUSG00000036777.8	-7.60194	1.54834e-09
ENSMUSG00000024228.12	-8.55688	1.62037e-10		ENSMUSG00000020787.14	-9.04517	5.00241e-09		ENSMUSG00000109771.1	-7.57759	9.24957e-07
ENSMUSG00000020491.15	-8.55144	8.75922e-07		ENSMUSG00000031997.9	-9.04207	8.04257e-07		ENSMUSG00000050538.8	-7.57508	1.79753e-10
ENSMUSG00000026395.16	-8.54757	1.51919e-05		ENSMUSG00000034028.16	-9.0413	2.75666e-07		ENSMUSG00000020261.15	-7.57083	1.01998e-06
ENSMUSG00000096201.1	-8.54632	0.000111871		ENSMUSG00000022322.8	-9.03812	3.6031e-15		ENSMUSG00000022385.11	-7.5676	2.25572e-06
ENSMUSG00000054863.9	-8.54024	1.553e-12		ENSMUSG00000060843.11	-9.03498	4.91903e-07		ENSMUSG00000085030.1	-7.56535	2.08876e-07
ENSMUSG00000040254.11	-8.53607	2.6444e-09		ENSMUSG00000025058.4	-9.03495	2.48187e-08		ENSMUSG00000027306.15	-7.55687	9.99079e-13
ENSMUSG00000001510.8	-8.53514	0.000198417		ENSMUSG00000020865.16	-9.03281	1.57246e-07		ENSMUSG00000026532.7	-7.5565	0.000466885
ENSMUSG00000079685.10	-8.53321	1.58858e-05		ENSMUSG00000028654.13	-9.03033	3.08023e-09		ENSMUSG00000031073.6	-7.55583	2.52875e-05
ENSMUSG00000049420.9	-8.52287	7.1688e-06		ENSMUSG00000019832.5	-9.02726	2.4706e-14		ENSMUSG00000047528.13	-7.53475	7.17071e-06
ENSMUSG00000074968.11	-8.52079	6.82992e-05		ENSMUSG00000096201.1	-9.02604	4.49084e-05		ENSMUSG00000027919.5	-7.53382	1.69819e-06
ENSMUSG00000117251.1	-8.51234	6.99718e-08		ENSMUSG00000008193.13	-9.00745	5.83568e-05		ENSMUSG00000020492.11	-7.50102	7.42963e-26
ENSMUSG00000048728.15	-8.5016	1.00002e-08		ENSMUSG00000022311.15	-9.00735	0.0339635		ENSMUSG00000022658.10	-7.49775	2.68296e-05
ENSMUSG00000034687.8	-8.48849	6.8756e-05		ENSMUSG00000022026.7	-8.99702	2.34817e-07		ENSMUSG00000020377.15	-7.49276	4.22561e-08
ENSMUSG00000000031.16	-8.48517	8.96899e-09		ENSMUSG00000040649.15	-8.98118	4.24898e-05		ENSMUSG00000030030.5	-7.48423	5.36916e-07
ENSMUSG00000036766.12	-8.46542	0.000960098		ENSMUSG00000094491.2	-8.97899	9.49085e-06		ENSMUSG00000061544.13	-7.47229	8.38821e-07
ENSMUSG00000049134.15	-8.45644	9.34685e-08		ENSMUSG00000070691.10	-8.97811	2.24323e-07		ENSMUSG00000027843.13	-7.46618	9.82127e-06
ENSMUSG00000022935.16	-8.44803	0.000106188		ENSMUSG00000040183.13	-8.97721	1.68325e-11		ENSMUSG00000040187.15	-7.46431	0.000701572
ENSMUSG00000004110.17	-8.44574	9.79341e-05		ENSMUSG00000042842.11	-8.97455	9.41785e-06		ENSMUSG00000019564.12	-7.44894	4.97385e-08
ENSMUSG00000031629.14	-8.4443	5.54893e-22		ENSMUSG00000038663.7	-8.96957	4.55266e-05		ENSMUSG00000089857.9	-7.44039	3.30853e-05
ENSMUSG00000038618.12	-8.43842	8.58213e-12		ENSMUSG00000025129.2	-8.96804	0.00703933		ENSMUSG00000034379.9	-7.43718	3.58041e-12
ENSMUSG00000086454.7	-8.43701	0.000669242		ENSMUSG00000050663.7	-8.96242	2.95005e-05		ENSMUSG00000021697.12	-7.43113	1.3829e-22
ENSMUSG00000090113.7	-8.42719	1.25395e-05		ENSMUSG00000000861.15	-8.95929	3.61163e-05		ENSMUSG00000024989.15	-7.42986	NA
ENSMUSG00000031150.13	-8.42197	6.79364e-09		ENSMUSG00000032094.8	-8.95896	1.39107e-05		ENSMUSG00000096986.2	-7.42954	3.1256e-06
ENSMUSG00000110156.2	-8.416	2.67824e-08		ENSMUSG00000037139.15	-8.95309	2.08556e-07		ENSMUSG00000034282.3	-7.41821	1.02423e-10
ENSMUSG00000020492.11	-8.40089	5.09636e-32		ENSMUSG00000042401.8	-8.95184	1.71249e-06		ENSMUSG00000115548.1	-7.41359	1.69236e-05
ENSMUSG00000101655.1	-8.40066	1.01199e-07		ENSMUSG00000090124.7	-8.95036	2.14073e-07		ENSMUSG00000043126.5	-7.40441	1.64867e-06
ENSMUSG00000105528.1	-8.38568	1.00449e-05		ENSMUSG00000036022.15	-8.94285	7.60762e-13		ENSMUSG00000029651.16	-7.40437	3.8067e-07
ENSMUSG00000110495.1	-8.3747	0.000119221		ENSMUSG00000049687.5	-8.93135	2.75279e-08		ENSMUSG00000001655.6	-7.40154	2.42331e-06
ENSMUSG00000022054.11	-8.36961	5.72069e-05		ENSMUSG00000034792.8	-8.92925	6.20049e-08		ENSMUSG00000001510.8	-7.39546	0.0012704
ENSMUSG00000097187.1	-8.36753	1.52921e-06		ENSMUSG00000042345.15	-8.92372	4.83882e-06		ENSMUSG00000020083.13	-7.39402	8.63459e-08
ENSMUSG00000068130.11	-8.36195	5.80952e-05		ENSMUSG00000037358.6	-8.91836	8.91635e-08		ENSMUSG00000102840.1	-7.39231	3.24457e-06
ENSMUSG00000084133.1	-8.36182	1.18691e-07		ENSMUSG00000021314.12	-8.91659	1.68159e-07		ENSMUSG00000019832.5	-7.36573	5.1233e-10
ENSMUSG00000030513.14	-8.35817	6.26906e-08		ENSMUSG00000038425.18	-8.91649	2.66022e-12		ENSMUSG00000034311.3	-7.36376	3.78978e-12
ENSMUSG00000038605.11	-8.34657	5.20815e-06		ENSMUSG00000030470.15	-8.91006	6.27222e-06		ENSMUSG00000097292.2	-7.36363	0.00088041
ENSMUSG00000110246.1	-8.31867	0.00010703		ENSMUSG00000049134.15	-8.90906	1.84281e-08		ENSMUSG00000017868.16	-7.36186	4.64131e-06
ENSMUSG00000104816.1	-8.30848	0.00121221		ENSMUSG00000004668.14	-8.90781	0.000290261		ENSMUSG00000075273.4	-7.35307	1.81475e-05
ENSMUSG00000104211.1	-8.30778	0.00072289		ENSMUSG00000021983.16	-8.89941	1.08399e-08		ENSMUSG00000031970.16	-7.33295	6.10433e-05
ENSMUSG00000034438.16	-8.30153	1.88294e-05		ENSMUSG00000037989.15	-8.8991	NA		ENSMUSG00000039814.15	-7.32024	6.37046e-08
ENSMUSG00000031098.18	-8.2842	3.1668e-07		ENSMUSG00000036875.15	-8.89809	5.2037e-11		ENSMUSG00000068299.11	-7.31273	2.80479e-05
ENSMUSG00000004668.14	-8.28377	0.000754306		ENSMUSG00000005947.11	-8.89299	8.88908e-06		ENSMUSG00000024295.9	-7.31223	1.47722e-05
ENSMUSG00000029304.14	-8.27594	2.23689e-19		ENSMUSG00000047959.4	-8.89153	3.13627e-09		ENSMUSG00000097604.1	-7.31093	1.37385e-05
ENSMUSG00000029177.9	-8.26732	2.3228e-20		ENSMUSG00000027322.11	-8.88403	0.000225364		ENSMUSG00000012443.4	-7.31048	1.42553e-12
ENSMUSG00000040640.11	-8.26422	6.15951e-08		ENSMUSG00000004709.14	-8.88202	4.97618e-08		ENSMUSG00000049858.8	-7.29277	2.13375e-15
ENSMUSG00000107377.1	-8.24482	0.00716144		ENSMUSG00000030237.14	-8.88191	6.03111e-05		ENSMUSG00000056592.14	-7.29018	0.000114003
ENSMUSG00000044162.12	-8.2407	0.000145738		ENSMUSG00000046491.10	-8.88132	1.72955e-06		ENSMUSG00000021081.12	-7.28323	0.000558408
ENSMUSG00000095280.1	-8.23192	1.74672e-06		ENSMUSG00000036469.16	-8.88082	6.21675e-06		ENSMUSG00000026413.12	-7.27827	3.67569e-09
ENSMUSG00000028664.14	-8.22863	3.35488e-06		ENSMUSG00000023903.8	-8.88011	1.51835e-06		ENSMUSG00000032400.18	-7.25714	3.88833e-25
ENSMUSG00000107148.1	-8.22181	0.0529473		ENSMUSG00000028475.9	-8.87252	1.41e-09		ENSMUSG00000060807.7	-7.25357	5.3606e-05
ENSMUSG00000075014.1	-8.21336	6.37404e-09		ENSMUSG00000066829.7	-8.86638	7.40171e-07		ENSMUSG00000099906.2	-7.22185	1.19267e-05
ENSMUSG00000067071.8	-8.21107	4.46963e-11		ENSMUSG00000020140.15	-8.86545	0.000103407		ENSMUSG00000027242.14	-7.20131	3.71405e-08
ENSMUSG00000106424.1	-8.21	6.98585e-05		ENSMUSG00000022534.14	-8.86352	5.0394e-05		ENSMUSG00000113128.1	-7.1918	1.36838e-05
ENSMUSG00000044041.4	-8.19712	0.000213058		ENSMUSG00000026873.9	-8.86082	6.86315e-11		ENSMUSG00000027326.13	-7.17694	4.14653e-14
ENSMUSG00000036223.16	-8.19384	5.20731e-15		ENSMUSG00000042190.12	-8.85697	1.98842e-05		ENSMUSG00000026459.5	-7.17673	0.000574832
ENSMUSG00000038403.10	-8.19334	4.86187e-06		ENSMUSG00000029915.14	-8.85577	6.55343e-06		ENSMUSG00000110388.1	-7.17199	0.00013802
ENSMUSG00000027869.14	-8.17963	NA		ENSMUSG00000057751.14	-8.85297	1.50288e-07		ENSMUSG00000108196.1	-7.16414	9.44691e-06
ENSMUSG00000063887.13	-8.17598	0.000690411		ENSMUSG00000050640.16	-8.84871	1.86281e-09		ENSMUSG00000116815.1	-7.1495	4.63929e-06
ENSMUSG00000013155.10	-8.17568	3.60488e-21		ENSMUSG00000051906.15	-8.84686	0.032027		ENSMUSG00000079559.4	-7.14854	4.37669e-06
ENSMUSG00000047904.6	-8.17432	0.00073625		ENSMUSG00000104211.1	-8.84508	0.000318366		ENSMUSG00000002870.8	-7.13535	4.68722e-11
ENSMUSG00000112716.1	-8.17119	4.20847e-10		ENSMUSG00000030523.18	-8.84185	2.52067e-07		ENSMUSG00000074476.6	-7.1313	9.7055e-09
ENSMUSG00000028068.14	-8.16892	6.3634e-09		ENSMUSG00000000792.2	-8.83988	9.42329e-07		ENSMUSG00000022021.14	-7.1082	3.01441e-17
ENSMUSG00000100247.1	-8.16882	1.57212e-07		ENSMUSG00000052565.7	-8.8349	2.41758e-06		ENSMUSG00000001228.14	-7.1074	6.97534e-10
ENSMUSG00000045083.14	-8.14573	0.000342344		ENSMUSG00000025172.3	-8.83213	0.000114094		ENSMUSG00000049687.5	-7.10669	1.02049e-05
ENSMUSG00000038843.18	-8.14319	8.05242e-05		ENSMUSG00000063887.13	-8.83182	0.000245657		ENSMUSG00000049511.5	-7.07438	7.64929e-05
ENSMUSG00000089857.9	-8.13879	5.56436e-06		ENSMUSG00000051504.18	-8.82344	5.37286e-05		ENSMUSG00000106157.1	-7.07376	2.68278e-05
ENSMUSG00000027971.16	-8.13826	0.000124094		ENSMUSG00000083816.3	-8.82331	1.08309e-11		ENSMUSG00000100247.1	-7.05319	6.13027e-06
ENSMUSG00000071424.10	-8.13811	0.00144219		ENSMUSG00000045273.8	-8.81508	6.55636e-11		ENSMUSG00000097101.3	-7.05139	1.32683e-06
ENSMUSG00000075410.13	-8.13809	3.77552e-06		ENSMUSG00000044433.16	-8.80891	1.16409e-06		ENSMUSG00000036639.12	-7.05002	1.31008e-13
ENSMUSG00000109108.1	-8.13534	6.46612e-09		ENSMUSG00000000673.9	-8.8059	2.43554e-07		ENSMUSG00000110156.2	-7.04809	3.3322e-06
ENSMUSG00000032899.14	-8.1304	1.37725e-06		ENSMUSG00000024791.10	-8.80485	8.11698e-12		ENSMUSG00000098176.2	-7.04528	2.12707e-06
ENSMUSG00000040621.14	-8.12819	2.1261e-09		ENSMUSG00000041872.9	-8.80061	NA		ENSMUSG00000107121.1	-7.04501	1.69419e-06
ENSMUSG00000067370.4	-8.12187	1.89183e-07		ENSMUSG00000031506.11	-8.78996	2.80606e-09		ENSMUSG00000079685.10	-7.04319	0.000373154
ENSMUSG00000006800.14	-8.12033	4.96825e-17		ENSMUSG00000045215.16	-8.78987	0.000344726		ENSMUSG00000021590.7	-7.04125	6.45208e-05
ENSMUSG00000034488.14	-8.11861	4.53516e-06		ENSMUSG00000045404.16	-8.78951	4.74687e-05		ENSMUSG00000044528.5	-7.03656	0.000679233
ENSMUSG00000099632.1	-8.11497	1.35019e-09		ENSMUSG00000068263.11	-8.77248	0.000277182		ENSMUSG00000020639.14	-7.03242	0.00160641
ENSMUSG00000031290.14	-8.10437	3.22115e-06		ENSMUSG00000032013.6	-8.77163	1.2003e-05		ENSMUSG00000023015.14	-7.0289	NA
ENSMUSG00000028755.3	-8.10302	2.62137e-08		ENSMUSG00000029830.15	-8.76732	8.92616e-06		ENSMUSG00000022022.3	-7.01062	1.06491e-12
ENSMUSG00000047562.3	-8.10289	0.000293053		ENSMUSG00000037759.6	-8.75792	1.20988e-06		ENSMUSG00000106662.1	-7.00634	9.34357e-07
ENSMUSG00000043126.5	-8.08912	1.62525e-07		ENSMUSG00000042564.13	-8.75708	4.58035e-07		ENSMUSG00000000247.11	-6.9991	0.00121507
ENSMUSG00000025420.13	-8.08904	2.47642e-07		ENSMUSG00000024245.4	-8.7502	5.75526e-05		ENSMUSG00000051220.2	-6.99634	3.76603e-21
ENSMUSG00000025701.12	-8.08863	1.98909e-15		ENSMUSG00000054545.17	-8.74533	0.039518		ENSMUSG00000058331.15	-6.99275	0.000475095
ENSMUSG00000065999.13	-8.06661	NA		ENSMUSG00000036960.10	-8.74235	5.18207e-06		ENSMUSG00000046204.14	-6.98261	0.00177796
ENSMUSG00000072663.12	-8.06439	0.00216443		ENSMUSG00000020732.13	-8.7375	1.96945e-08		ENSMUSG00000030518.17	-6.97863	0.000171204
ENSMUSG00000041782.14	-8.06232	1.1244e-08		ENSMUSG00000076609.2	-8.73622	NA		ENSMUSG00000038843.18	-6.97439	0.000739577
ENSMUSG00000064259.2	-8.06222	0.000485368		ENSMUSG00000094940.1	-8.73613	NA		ENSMUSG00000041774.16	-6.97175	3.78759e-11
ENSMUSG00000029101.16	-8.06208	NA		ENSMUSG00000034997.5	-8.73279	0.000146555		ENSMUSG00000007035.15	-6.9715	3.5189e-07
ENSMUSG00000039058.11	-8.06072	1.39363e-06		ENSMUSG00000030468.12	-8.73262	2.41329e-05		ENSMUSG00000031196.13	-6.96806	0.00841678
ENSMUSG00000027796.2	-8.04317	0.000151986		ENSMUSG00000066108.7	-8.73043	0.000136062		ENSMUSG00000073073.4	-6.95865	2.79151e-06
ENSMUSG00000109122.1	-8.04161	8.98982e-05		ENSMUSG00000038721.8	-8.72766	1.18118e-07		ENSMUSG00000037995.15	-6.94777	5.63575e-11
ENSMUSG00000072763.2	-8.02888	2.33124e-07		ENSMUSG00000020553.8	-8.72718	4.32917e-11		ENSMUSG00000017499.15	-6.9452	1.77517e-07
ENSMUSG00000097101.3	-8.02878	3.53212e-08		ENSMUSG00000095280.1	-8.72436	4.04747e-07		ENSMUSG00000112150.1	-6.94257	8.94231e-05
ENSMUSG00000026532.7	-8.02259	0.0002032		ENSMUSG00000000385.8	-8.72413	0.00126374		ENSMUSG00000097755.2	-6.94073	2.87802e-06
ENSMUSG00000090949.2	-8.01416	0.00781399		ENSMUSG00000076433.4	-8.72005	3.47605e-05		ENSMUSG00000092060.4	-6.94027	1.03488e-05
ENSMUSG00000029570.5	-8.0141	3.65985e-05		ENSMUSG00000039967.14	-8.71924	3.01265e-17		ENSMUSG00000029130.12	-6.93704	6.20237e-05
ENSMUSG00000075015.3	-8.0131	2.03458e-07		ENSMUSG00000030882.19	-8.71819	1.85239e-05		ENSMUSG00000053219.15	-6.92385	1.77711e-05
ENSMUSG00000074863.5	-7.99088	1.38703e-12		ENSMUSG00000026587.15	-8.71072	0.0403064		ENSMUSG00000105528.1	-6.92125	0.000272409
ENSMUSG00000110388.1	-7.98888	2.15666e-05		ENSMUSG00000046006.6	-8.70202	5.24482e-07		ENSMUSG00000103149.1	-6.91721	5.69619e-05
ENSMUSG00000084301.1	-7.97911	5.21314e-08		ENSMUSG00000053101.3	-8.70014	1.24269e-08		ENSMUSG00000033427.14	-6.91647	0.000605361
ENSMUSG00000002459.17	-7.9443	2.08961e-06		ENSMUSG00000022833.7	-8.69893	7.66046e-07		ENSMUSG00000048327.6	-6.91155	6.43928e-13
ENSMUSG00000092130.2	-7.93704	3.58274e-06		ENSMUSG00000033952.14	-8.69539	2.543e-09		ENSMUSG00000049411.15	-6.89378	3.35705e-09
ENSMUSG00000090659.9	-7.93427	8.86165e-07		ENSMUSG00000118215.1	-8.69527	0.0406627		ENSMUSG00000034532.9	-6.87299	6.64001e-05
ENSMUSG00000114828.1	-7.93064	4.96105e-08		ENSMUSG00000020583.4	-8.69442	7.88285e-06		ENSMUSG00000032769.5	-6.87034	0.0103937
ENSMUSG00000062995.12	-7.92823	1.43116e-24		ENSMUSG00000024675.19	-8.68662	0.000438181		ENSMUSG00000113165.1	-6.86789	1.64162e-06
ENSMUSG00000086416.1	-7.92611	2.84047e-05		ENSMUSG00000030996.8	-8.68465	7.09882e-05		ENSMUSG00000047259.3	-6.85948	0.00651027
ENSMUSG00000036136.9	-7.92449	3.03889e-07		ENSMUSG00000004359.16	-8.68367	6.10217e-06		ENSMUSG00000031077.7	-6.85892	1.13101e-09
ENSMUSG00000016200.14	-7.92232	7.08393e-05		ENSMUSG00000038323.3	-8.682	5.68758e-11		ENSMUSG00000020930.9	-6.85322	0.000334613
ENSMUSG00000056592.14	-7.91366	2.79295e-05		ENSMUSG00000037188.7	-8.67782	2.93563e-08		ENSMUSG00000049588.13	-6.85105	4.55092e-06
ENSMUSG00000027331.15	-7.90653	1.34172e-15		ENSMUSG00000049420.9	-8.67415	4.90639e-06		ENSMUSG00000021768.15	-6.84429	0.000118997
ENSMUSG00000097908.7	-7.89917	2.93459e-05		ENSMUSG00000021904.6	-8.67025	2.31241e-09		ENSMUSG00000113047.1	-6.84384	0.000126142
ENSMUSG00000074505.6	-7.89498	0.00166864		ENSMUSG00000022303.9	-8.66526	2.58571e-05		ENSMUSG00000061451.13	-6.84234	2.84436e-05
ENSMUSG00000063383.5	-7.8926	0.000185376		ENSMUSG00000026390.7	-8.66381	1.96538e-05		ENSMUSG00000112278.1	-6.83931	9.02513e-05
ENSMUSG00000096497.2	-7.89251	NA		ENSMUSG00000040592.11	-8.66278	2.12945e-08		ENSMUSG00000028664.14	-6.83769	0.000113897
ENSMUSG00000031196.13	-7.89112	0.00283557		ENSMUSG00000069372.3	-8.66265	3.18864e-06		ENSMUSG00000034445.8	-6.81421	1.10607e-19
ENSMUSG00000053219.15	-7.89074	9.79091e-07		ENSMUSG00000074115.5	-8.66248	9.88767e-06		ENSMUSG00000087578.1	-6.80167	1.54574e-05
ENSMUSG00000097755.2	-7.8901	1.00421e-07		ENSMUSG00000040061.17	-8.658	3.35672e-05		ENSMUSG00000117292.1	-6.79579	0.000187251
ENSMUSG00000022525.13	-7.88566	0.000562274		ENSMUSG00000004552.16	-8.6539	2.27442e-05		ENSMUSG00000068101.11	-6.79195	6.89117e-10
ENSMUSG00000022376.8	-7.87831	0.00181867		ENSMUSG00000025658.16	-8.65096	0.000200231		ENSMUSG00000025077.13	-6.7916	1.04648e-10
ENSMUSG00000040086.13	-7.87578	8.4957e-05		ENSMUSG00000073514.4	-8.6412	0.000437265		ENSMUSG00000039070.5	-6.78198	1.08118e-09
ENSMUSG00000087179.8	-7.8685	1.27014e-09		ENSMUSG00000052854.15	-8.63906	0.000169629		ENSMUSG00000032254.10	-6.77985	3.06083e-11
ENSMUSG00000057615.5	-7.86459	NA		ENSMUSG00000045441.5	-8.62385	1.43864e-06		ENSMUSG00000039131.15	-6.77848	1.88501e-06
ENSMUSG00000020436.17	-7.86324	0.00916022		ENSMUSG00000073902.5	-8.61991	6.0547e-05		ENSMUSG00000093726.1	-6.77722	0.00203914
ENSMUSG00000037463.14	-7.85811	2.70449e-07		ENSMUSG00000036131.12	-8.618	0.00476067		ENSMUSG00000100783.1	-6.77404	5.37586e-05
ENSMUSG00000102840.1	-7.85025	7.68275e-07		ENSMUSG00000055022.14	-8.61634	NA		ENSMUSG00000072915.3	-6.77044	0.000477447
ENSMUSG00000061451.13	-7.84814	1.56276e-06		ENSMUSG00000002668.8	-8.61538	1.83426e-08		ENSMUSG00000118240.1	-6.76858	1.01356e-08
ENSMUSG00000063767.4	-7.84629	1.66395e-06		ENSMUSG00000085995.2	-8.60903	5.21389e-05		ENSMUSG00000026204.15	-6.76495	5.24045e-06
ENSMUSG00000069743.5	-7.83905	0.00185437		ENSMUSG00000023039.17	-8.60488	1.34468e-05		ENSMUSG00000076437.10	-6.75633	4.49796e-26
ENSMUSG00000094942.7	-7.83863	1.5909e-05		ENSMUSG00000028803.18	-8.60337	0.000131621		ENSMUSG00000113170.1	-6.73557	0.000549241
ENSMUSG00000055022.14	-7.8369	NA		ENSMUSG00000026443.3	-8.59605	8.43481e-07		ENSMUSG00000026622.15	-6.73394	3.21489e-06
ENSMUSG00000075062.4	-7.83283	0.00952823		ENSMUSG00000029685.15	-8.59488	2.65781e-06		ENSMUSG00000062995.12	-6.72615	4.16091e-18
ENSMUSG00000020256.14	-7.83144	1.65971e-06		ENSMUSG00000030351.5	-8.58707	6.08235e-09		ENSMUSG00000078521.2	-6.72077	8.67111e-11
ENSMUSG00000039131.15	-7.83069	3.49451e-08		ENSMUSG00000075014.1	-8.58219	1.3e-09		ENSMUSG00000097187.1	-6.70925	0.000119626
ENSMUSG00000054065.12	-7.8198	5.00041e-05		ENSMUSG00000029299.14	-8.57912	0.00020538		ENSMUSG00000043398.5	-6.70292	0.000127755
ENSMUSG00000072845.3	-7.81238	NA		ENSMUSG00000061601.15	-8.57814	0.000251592		ENSMUSG00000027715.9	-6.70009	1.12819e-11
ENSMUSG00000070858.12	-7.80999	5.28722e-08		ENSMUSG00000054293.10	-8.57252	2.78739e-08		ENSMUSG00000020911.14	-6.69486	0.0023837
ENSMUSG00000032128.15	-7.80916	0.0016205		ENSMUSG00000046179.17	-8.57181	3.32713e-09		ENSMUSG00000041609.16	-6.68153	2.19648e-07
ENSMUSG00000050855.16	-7.80381	4.14465e-08		ENSMUSG00000022696.17	-8.57143	0.000101021		ENSMUSG00000105345.1	-6.67946	0.00380844
ENSMUSG00000049583.15	-7.79925	0.00304113		ENSMUSG00000079419.4	-8.57103	8.4489e-05		ENSMUSG00000022853.7	-6.66975	0.00212504
ENSMUSG00000069170.14	-7.79553	0.000971514		ENSMUSG00000073678.4	-8.57098	1.63429e-05		ENSMUSG00000108912.1	-6.66829	0.000820752
ENSMUSG00000095961.2	-7.79259	0.066634		ENSMUSG00000029530.16	-8.57061	0.000268436		ENSMUSG00000037624.15	-6.66736	3.83134e-08
ENSMUSG00000117123.1	-7.78272	0.0014838		ENSMUSG00000022853.7	-8.56845	7.73048e-05		ENSMUSG00000068130.11	-6.66618	0.00137271
ENSMUSG00000091930.2	-7.77987	0.00256132		ENSMUSG00000055567.18	-8.56698	5.17646e-05		ENSMUSG00000055313.14	-6.65948	0.00225173
ENSMUSG00000104610.1	-7.77656	0.00605827		ENSMUSG00000100147.2	-8.56622	2.61098e-07		ENSMUSG00000042724.8	-6.65696	0.00212986
ENSMUSG00000105071.1	-7.77417	0.000972705		ENSMUSG00000051212.8	-8.564	6.15763e-08		ENSMUSG00000020185.16	-6.65681	1.30586e-19
ENSMUSG00000006542.13	-7.76987	3.06062e-06		ENSMUSG00000031428.11	-8.55938	4.29096e-09		ENSMUSG00000006398.15	-6.6563	7.26399e-13
ENSMUSG00000107121.1	-7.76717	1.28322e-07		ENSMUSG00000033590.8	-8.55896	0.000184262		ENSMUSG00000041649.13	-6.64168	0.000192671
ENSMUSG00000045374.18	-7.76698	2.91412e-14		ENSMUSG00000042717.5	-8.55647	0.00207615		ENSMUSG00000048029.10	-6.63233	0.00256589
ENSMUSG00000030775.10	-7.75999	0.000777535		ENSMUSG00000032584.12	-8.55598	3.64948e-07		ENSMUSG00000029875.5	-6.63153	2.16139e-06
ENSMUSG00000034071.15	-7.75653	1.64257e-08		ENSMUSG00000048534.7	-8.55547	0.000299802		ENSMUSG00000109108.1	-6.61963	2.49385e-06
ENSMUSG00000044313.13	-7.75599	0.000292206		ENSMUSG00000024211.15	-8.55503	1.01784e-05		ENSMUSG00000020258.16	-6.61717	0.00527823
ENSMUSG00000091028.1	-7.75393	1.59667e-06		ENSMUSG00000046591.10	-8.555	2.18199e-06		ENSMUSG00000032101.6	-6.61223	0.00052664
ENSMUSG00000020420.8	-7.75171	1.96225e-06		ENSMUSG00000105265.4	-8.55016	0.0441409		ENSMUSG00000024910.5	-6.60972	1.18055e-06
ENSMUSG00000062310.7	-7.74912	7.61435e-06		ENSMUSG00000097164.2	-8.54754	1.587e-06		ENSMUSG00000020191.11	-6.609	0.000346958
ENSMUSG00000041406.14	-7.74851	1.65987e-20		ENSMUSG00000085180.1	-8.54731	0.000128705		ENSMUSG00000046814.3	-6.60349	0.000131201
ENSMUSG00000050538.8	-7.74691	6.99305e-11		ENSMUSG00000052336.7	-8.54689	3.55552e-06		ENSMUSG00000028443.6	-6.6029	5.4075e-12
ENSMUSG00000103192.1	-7.74497	0.000868847		ENSMUSG00000053399.9	-8.54505	0.0442679		ENSMUSG00000075330.4	-6.58826	0.000579986
ENSMUSG00000042724.8	-7.74479	0.000348217		ENSMUSG00000071019.11	-8.54494	NA		ENSMUSG00000032114.9	-6.58422	5.63993e-10
ENSMUSG00000106717.1	-7.74344	0.00265119		ENSMUSG00000029490.4	-8.54178	7.52057e-06		ENSMUSG00000002459.17	-6.57926	8.7978e-05
ENSMUSG00000025909.16	-7.7394	0.0685171		ENSMUSG00000075015.3	-8.54073	3.05374e-08		ENSMUSG00000057173.8	-6.57678	0.00234588
ENSMUSG00000059430.14	-7.7361	0.00161404		ENSMUSG00000000766.18	-8.53964	0.000420246		ENSMUSG00000097077.1	-6.5698	1.09253e-05
ENSMUSG00000028011.16	-7.73524	0.00424184		ENSMUSG00000073530.11	-8.53859	0.000157443		ENSMUSG00000051067.8	-6.55864	0.0200483
ENSMUSG00000051527.11	-7.73027	0.00022406		ENSMUSG00000050296.14	-8.53674	0.000599917		ENSMUSG00000032394.6	-6.55817	0.0160498
ENSMUSG00000038239.11	-7.7286	9.50207e-06		ENSMUSG00000044217.17	-8.53126	3.18966e-06		ENSMUSG00000100594.1	-6.54762	5.32792e-07
ENSMUSG00000094200.2	-7.72807	0.0101585		ENSMUSG00000037010.7	-8.52498	1.88692e-09		ENSMUSG00000069272.6	-6.5374	6.99583e-07
ENSMUSG00000045776.3	-7.72467	0.00049879		ENSMUSG00000032899.14	-8.52228	4.12279e-07		ENSMUSG00000061815.11	-6.53362	0.0221011
ENSMUSG00000061544.13	-7.72085	3.60113e-07		ENSMUSG00000052316.9	-8.51989	0.00248283		ENSMUSG00000074934.3	-6.52825	0.00158853
ENSMUSG00000058331.15	-7.72047	0.000113554		ENSMUSG00000029245.16	-8.5167	0.0449776		ENSMUSG00000020649.11	-6.51947	1.76845e-14
ENSMUSG00000115744.1	-7.71738	0.0101542		ENSMUSG00000043301.16	-8.51096	0.000590448		ENSMUSG00000039485.8	-6.51329	7.02656e-05
ENSMUSG00000079698.7	-7.71651	0.00175285		ENSMUSG00000021384.14	-8.50974	1.43516e-07		ENSMUSG00000029491.7	-6.50808	0.00727321
ENSMUSG00000074476.6	-7.7157	5.44005e-10		ENSMUSG00000047369.17	-8.5095	0.000911233		ENSMUSG00000015342.6	-6.49439	0.00033207
ENSMUSG00000091670.3	-7.71442	0.00317999		ENSMUSG00000027068.6	-8.50397	5.74546e-05		ENSMUSG00000045555.3	-6.49166	0.00110664
ENSMUSG00000046341.5	-7.70897	1.06477e-07		ENSMUSG00000058624.13	-8.50214	9.25065e-08		ENSMUSG00000057751.14	-6.4906	0.00012113
ENSMUSG00000029651.16	-7.7084	1.25486e-07		ENSMUSG00000015316.11	-8.49948	3.6361e-05		ENSMUSG00000022871.13	-6.48688	0.000401234
ENSMUSG00000050447.15	-7.70315	1.01157e-08		ENSMUSG00000030789.9	-8.49901	1.07305e-06		ENSMUSG00000031026.15	-6.47416	1.4763e-05
ENSMUSG00000036036.15	-7.70003	1.87722e-10		ENSMUSG00000036913.15	-8.49871	0.00039686		ENSMUSG00000044296.10	-6.46649	0.00479293
ENSMUSG00000102579.1	-7.69466	0.0112894		ENSMUSG00000026068.11	-8.49811	5.18482e-12		ENSMUSG00000061510.3	-6.46334	0.0032111
ENSMUSG00000039629.14	-7.6895	3.58026e-06		ENSMUSG00000049109.15	-8.49656	5.94986e-06		ENSMUSG00000028072.6	-6.46279	0.0270672
ENSMUSG00000063626.6	-7.68704	0.0704138		ENSMUSG00000027420.13	-8.49365	0.000409013		ENSMUSG00000059256.6	-6.45813	0.000766063
ENSMUSG00000030228.18	-7.68626	0.000668689		ENSMUSG00000041498.13	-8.49336	9.06165e-05		ENSMUSG00000027796.2	-6.45371	0.00240912
ENSMUSG00000008489.18	-7.68477	0.00122351		ENSMUSG00000024056.10	-8.49194	4.29493e-13		ENSMUSG00000049871.14	-6.45035	1.20784e-08
ENSMUSG00000102418.1	-7.67254	0.000119265		ENSMUSG00000028175.15	-8.48883	1.0795e-11		ENSMUSG00000027454.10	-6.43783	4.36008e-10
ENSMUSG00000030996.8	-7.67238	0.000450894		ENSMUSG00000030867.7	-8.48361	3.06305e-10		ENSMUSG00000027387.11	-6.43605	2.31596e-07
ENSMUSG00000036639.12	-7.67204	7.70037e-16		ENSMUSG00000024901.15	-8.48266	0.000121976		ENSMUSG00000007610.15	-6.43233	6.72908e-18
ENSMUSG00000044966.4	-7.6718	1.7234e-06		ENSMUSG00000045991.19	-8.48208	0.000416261		ENSMUSG00000114548.1	-6.42268	0.000156024
ENSMUSG00000097084.1	-7.6716	8.09563e-07		ENSMUSG00000061186.15	-8.48166	4.06426e-05		ENSMUSG00000040576.8	-6.42225	0.000283805
ENSMUSG00000093617.1	-7.6688	0.00381124		ENSMUSG00000042724.8	-8.4785	8.94187e-05		ENSMUSG00000047473.14	-6.41796	3.99531e-05
ENSMUSG00000029861.17	-7.66275	0.000509691		ENSMUSG00000055775.16	-8.47822	2.44624e-05		ENSMUSG00000025574.13	-6.40746	1.57284e-21
ENSMUSG00000075070.6	-7.66265	0.0713116		ENSMUSG00000046856.13	-8.47753	5.81404e-07		ENSMUSG00000025271.13	-6.40651	1.92637e-08
ENSMUSG00000092111.2	-7.65821	0.00333422		ENSMUSG00000051678.4	-8.47733	5.96336e-05		ENSMUSG00000113079.1	-6.40121	0.00307926
ENSMUSG00000073802.5	-7.65587	1.75439e-08		ENSMUSG00000097585.2	-8.47625	2.7297e-08		ENSMUSG00000111511.1	-6.39927	0.000759975
ENSMUSG00000034379.9	-7.65282	8.52893e-13		ENSMUSG00000034833.10	-8.47301	0.000154401		ENSMUSG00000085984.7	-6.39449	0.000332838
ENSMUSG00000026204.15	-7.65207	2.56623e-07		ENSMUSG00000072915.3	-8.47001	1.20375e-05		ENSMUSG00000038522.7	-6.3848	0.00376054
ENSMUSG00000075273.4	-7.64824	8.2895e-06		ENSMUSG00000096002.2	-8.46415	0.046319		ENSMUSG00000048582.7	-6.3826	0.00482722
ENSMUSG00000085591.1	-7.64809	0.0138334		ENSMUSG00000047534.17	-8.46386	4.70818e-13		ENSMUSG00000107879.1	-6.38199	0.0194436
ENSMUSG00000063873.10	-7.644	1.46125e-06		ENSMUSG00000050578.10	-8.46177	2.67911e-05		ENSMUSG00000029061.2	-6.37783	3.97213e-05
ENSMUSG00000029844.9	-7.64136	4.62508e-06		ENSMUSG00000030228.18	-8.45107	0.000181972		ENSMUSG00000097760.2	-6.37665	0.000375174
ENSMUSG00000097287.3	-7.64063	0.000122787		ENSMUSG00000024366.8	-8.44864	2.5694e-05		ENSMUSG00000018983.9	-6.37566	1.08839e-12
ENSMUSG00000073755.4	-7.63962	1.29626e-06		ENSMUSG00000022382.15	-8.44679	1.15829e-08		ENSMUSG00000106508.1	-6.36383	0.0067594
ENSMUSG00000001763.14	-7.63846	2.19999e-09		ENSMUSG00000050558.13	-8.44669	0.000835726		ENSMUSG00000002835.9	-6.36358	1.86084e-12
ENSMUSG00000108507.1	-7.63812	0.000199368		ENSMUSG00000020143.15	-8.44414	2.44389e-07		ENSMUSG00000070883.3	-6.35257	0.000229974
ENSMUSG00000107153.1	-7.63756	0.0722454		ENSMUSG00000023349.14	-8.44021	0.000480433		ENSMUSG00000095407.2	-6.34996	0.005136
ENSMUSG00000026058.11	-7.63667	NA		ENSMUSG00000031497.9	-8.43635	5.1861e-08		ENSMUSG00000039200.16	-6.34594	0.00467329
ENSMUSG00000104912.1	-7.63252	0.00487002		ENSMUSG00000050069.3	-8.4348	3.42421e-06		ENSMUSG00000114828.1	-6.344	1.38374e-05
ENSMUSG00000061186.15	-7.63116	0.000224793		ENSMUSG00000117815.1	-8.4332	0.000375147		ENSMUSG00000079547.4	-6.34354	0.00018288
ENSMUSG00000033847.15	-7.62789	6.02756e-05		ENSMUSG00000024727.9	-8.43131	0.000466761		ENSMUSG00000045404.16	-6.33899	0.0034208
ENSMUSG00000112150.1	-7.62716	1.66286e-05		ENSMUSG00000038605.11	-8.42609	4.22686e-06		ENSMUSG00000022244.7	-6.33641	2.10396e-18
ENSMUSG00000097585.2	-7.61773	6.11011e-07		ENSMUSG00000022422.13	-8.42437	3.06613e-11		ENSMUSG00000072980.3	-6.3361	3.96828e-08
ENSMUSG00000010803.13	-7.61687	4.11235e-05		ENSMUSG00000044667.12	-8.42429	1.91341e-05		ENSMUSG00000028539.14	-6.33441	0.000590902
ENSMUSG00000057751.14	-7.61507	6.36407e-06		ENSMUSG00000021322.8	-8.42272	1.09749e-05		ENSMUSG00000066057.7	-6.33362	2.27507e-05
ENSMUSG00000033182.12	-7.61283	8.17965e-05		ENSMUSG00000028373.16	-8.42217	0.000396307		ENSMUSG00000028807.2	-6.33181	6.46216e-11
ENSMUSG00000030882.19	-7.60994	0.000188497		ENSMUSG00000079038.3	-8.42202	1.28077e-05		ENSMUSG00000023940.14	-6.33164	2.18406e-06
ENSMUSG00000066747.6	-7.6096	0.00528509		ENSMUSG00000028488.15	-8.41875	0.00216701		ENSMUSG00000042216.13	-6.33145	2.89773e-06
ENSMUSG00000067215.5	-7.5967	0.00232184		ENSMUSG00000053441.5	-8.41386	0.000990708		ENSMUSG00000044081.7	-6.33039	0.00511242
ENSMUSG00000025777.8	-7.59553	0.00136101		ENSMUSG00000022044.14	-8.40336	3.29919e-07		ENSMUSG00000083377.1	-6.32394	3.09418e-05
ENSMUSG00000033740.17	-7.59195	0.00149535		ENSMUSG00000029121.16	-8.3999	5.37351e-09		ENSMUSG00000038618.12	-6.32084	3.19501e-07
ENSMUSG00000029530.16	-7.58989	0.00126066		ENSMUSG00000035910.15	-8.39731	1.31717e-05		ENSMUSG00000042195.9	-6.31862	0.0038627
ENSMUSG00000057842.14	-7.58847	0.000468229		ENSMUSG00000022657.9	-8.39283	0.000244209		ENSMUSG00000060260.13	-6.31709	4.4955e-16
ENSMUSG00000025496.5	-7.5871	0.00151319		ENSMUSG00000037849.8	-8.39211	0.000370825		ENSMUSG00000114172.1	-6.31617	0.00405514
ENSMUSG00000024502.10	-7.5871	0.0010708		ENSMUSG00000097636.8	-8.39081	2.34458e-10		ENSMUSG00000026712.3	-6.31132	0.00221409
ENSMUSG00000022055.7	-7.57762	0.000418605		ENSMUSG00000049555.10	-8.38978	7.78974e-06		ENSMUSG00000099583.2	-6.31107	0.000288376
ENSMUSG00000047528.13	-7.57701	6.46093e-06		ENSMUSG00000039748.11	-8.38821	3.14491e-11		ENSMUSG00000113334.1	-6.30766	2.94135e-05
ENSMUSG00000049411.15	-7.57603	7.98881e-11		ENSMUSG00000054423.14	-8.38662	0.000801077		ENSMUSG00000019992.8	-6.30548	1.35015e-23
ENSMUSG00000108912.1	-7.57056	0.000143927		ENSMUSG00000072621.13	-8.3809	1.78504e-08		ENSMUSG00000028392.15	-6.30311	0.000415443
ENSMUSG00000022762.18	-7.56698	0.0749258		ENSMUSG00000022824.12	-8.37975	7.24322e-06		ENSMUSG00000030559.8	-6.28644	0.00104412
ENSMUSG00000090793.2	-7.55383	1.92064e-06		ENSMUSG00000050395.8	-8.37382	2.59082e-06		ENSMUSG00000031028.14	-6.28373	0.0195621
ENSMUSG00000035653.16	-7.55324	0.00160566		ENSMUSG00000031028.14	-8.37243	0.00184018		ENSMUSG00000101431.1	-6.26874	3.47297e-10
ENSMUSG00000053441.5	-7.55205	0.00313456		ENSMUSG00000032268.13	-8.37086	4.89554e-07		ENSMUSG00000061825.10	-6.26644	0.000836332
ENSMUSG00000104052.1	-7.55075	NA		ENSMUSG00000079685.10	-8.36971	2.30852e-05		ENSMUSG00000022438.6	-6.26485	1.00932e-12
ENSMUSG00000112410.1	-7.54966	NA		ENSMUSG00000015437.5	-8.36843	5.17368e-06		ENSMUSG00000107985.1	-6.26048	0.000247378
ENSMUSG00000007035.15	-7.54716	3.48375e-08		ENSMUSG00000033831.5	-8.36815	0.00281611		ENSMUSG00000062380.4	-6.25823	2.12838e-08
ENSMUSG00000024059.10	-7.54486	1.03771e-07		ENSMUSG00000030559.8	-8.36576	1.21831e-05		ENSMUSG00000086952.1	-6.25806	0.000391412
ENSMUSG00000043008.9	-7.54074	NA		ENSMUSG00000038204.13	-8.3609	4.99902e-05		ENSMUSG00000021485.14	-6.25511	2.12075e-08
ENSMUSG00000103349.1	-7.53695	NA		ENSMUSG00000019564.12	-8.35658	9.38842e-10		ENSMUSG00000045751.16	-6.25504	2.06681e-23
ENSMUSG00000039200.16	-7.53627	0.000770752		ENSMUSG00000043157.8	-8.35448	0.000140556		ENSMUSG00000089687.2	-6.25381	0.000543995
ENSMUSG00000075420.6	-7.53014	0.000140915		ENSMUSG00000067279.3	-8.35372	2.59186e-08		ENSMUSG00000043017.9	-6.2531	0.000690048
ENSMUSG00000000948.16	-7.52385	0.00104655		ENSMUSG00000041219.14	-8.35253	3.53517e-12		ENSMUSG00000055480.7	-6.2522	0.00861229
ENSMUSG00000083674.3	-7.51825	4.72105e-05		ENSMUSG00000018907.10	-8.35165	5.07552e-06		ENSMUSG00000056919.9	-6.2512	1.57233e-07
ENSMUSG00000028786.15	-7.5171	0.00152189		ENSMUSG00000004707.14	-8.34982	2.77445e-05		ENSMUSG00000090113.7	-6.24407	0.00124901
ENSMUSG00000022022.3	-7.51326	2.29764e-14		ENSMUSG00000091930.2	-8.34955	0.00120405		ENSMUSG00000038233.9	-6.24085	0.00557314
ENSMUSG00000085995.2	-7.51012	0.000421922		ENSMUSG00000028327.14	-8.34745	3.88724e-05		ENSMUSG00000009214.9	-6.23892	0.0378686
ENSMUSG00000017943.15	-7.50306	1.22264e-05		ENSMUSG00000034773.16	-8.34548	1.88289e-10		ENSMUSG00000029304.14	-6.23558	1.1864e-11
ENSMUSG00000030468.12	-7.49763	0.000292875		ENSMUSG00000023153.9	-8.34302	0.00379406		ENSMUSG00000083674.3	-6.23101	0.000763222
ENSMUSG00000040187.15	-7.49437	0.000670958		ENSMUSG00000071424.10	-8.34107	0.00109134		ENSMUSG00000039058.11	-6.22669	0.000202734
ENSMUSG00000026834.13	-7.489	0.00343023		ENSMUSG00000031965.15	-8.33916	0.00093134		ENSMUSG00000047757.17	-6.22595	4.95942e-11
ENSMUSG00000002068.16	-7.47575	NA		ENSMUSG00000062609.14	-8.33806	0.00465497		ENSMUSG00000022208.12	-6.22386	0.0210578
ENSMUSG00000073608.4	-7.47542	0.00380043		ENSMUSG00000034177.15	-8.33689	6.67014e-05		ENSMUSG00000118330.1	-6.22334	NA
ENSMUSG00000021403.3	-7.47272	0.000102358		ENSMUSG00000026686.14	-8.33317	2.39202e-05		ENSMUSG00000067430.7	-6.22257	6.84485e-09
ENSMUSG00000057228.6	-7.47058	0.000548683		ENSMUSG00000092083.4	-8.33313	0.000916341		ENSMUSG00000047844.3	-6.21875	4.40982e-05
ENSMUSG00000073956.3	-7.46141	0.00463519		ENSMUSG00000056130.10	-8.32885	0.000445214		ENSMUSG00000106426.1	-6.2153	1.01044e-05
ENSMUSG00000050994.20	-7.45702	0.079263		ENSMUSG00000060224.4	-8.32854	0.000114778		ENSMUSG00000052125.16	-6.21511	6.17193e-05
ENSMUSG00000098176.2	-7.45482	5.26302e-07		ENSMUSG00000022762.18	-8.32852	0.0499372		ENSMUSG00000096687.8	-6.20984	1.03011e-06
ENSMUSG00000001827.12	-7.45482	9.54018e-05		ENSMUSG00000021506.7	-8.32783	0.00309062		ENSMUSG00000105071.1	-6.20157	0.00860972
ENSMUSG00000034818.17	-7.45255	0.00225179		ENSMUSG00000022129.4	-8.32246	8.84707e-06		ENSMUSG00000092627.2	-6.20091	0.000101084
ENSMUSG00000105762.1	-7.45177	0.0136583		ENSMUSG00000034533.10	-8.31992	1.08321e-05		ENSMUSG00000071553.10	-6.1957	0.00659202
ENSMUSG00000086413.1	-7.45006	1.723e-07		ENSMUSG00000043719.14	-8.31915	0.00110847		ENSMUSG00000047959.4	-6.19306	4.05129e-05
ENSMUSG00000062077.14	-7.44848	0.00674016		ENSMUSG00000027379.13	-8.31741	6.07273e-11		ENSMUSG00000063535.7	-6.19079	0.0264128
ENSMUSG00000036377.19	-7.44461	3.74371e-08		ENSMUSG00000031290.14	-8.31688	1.75833e-06		ENSMUSG00000069910.2	-6.18516	1.68465e-12
ENSMUSG00000057396.7	-7.43869	9.65011e-05		ENSMUSG00000033282.14	-8.31366	6.9033e-06		ENSMUSG00000038578.15	-6.1841	1.62778e-08
ENSMUSG00000021565.16	-7.43827	9.13542e-05		ENSMUSG00000032572.9	-8.31339	0.00103387		ENSMUSG00000093594.1	-6.16932	0.00400904
ENSMUSG00000044365.15	-7.43312	0.00306102		ENSMUSG00000114854.1	-8.31277	0.000573093		ENSMUSG00000050410.15	-6.16841	3.92745e-13
ENSMUSG00000025475.17	-7.4324	6.93837e-06		ENSMUSG00000028360.9	-8.31162	0.000415316		ENSMUSG00000018500.2	-6.16793	5.98756e-10
ENSMUSG00000000889.8	-7.4311	0.00226205		ENSMUSG00000050587.14	-8.31157	3.88043e-07		ENSMUSG00000075553.2	-6.15262	0.0251621
ENSMUSG00000041649.13	-7.42684	3.01432e-05		ENSMUSG00000025777.8	-8.31132	0.000454047		ENSMUSG00000026994.9	-6.15066	0.00207396
ENSMUSG00000039419.17	-7.42671	0.0109454		ENSMUSG00000035932.6	-8.31093	0.000930151		ENSMUSG00000038379.15	-6.14423	2.54781e-11
ENSMUSG00000054141.5	-7.42639	0.0118425		ENSMUSG00000038642.10	-8.31088	2.78064e-05		ENSMUSG00000090641.2	-6.14375	0.00620724
ENSMUSG00000085498.1	-7.42486	0.000602826		ENSMUSG00000032338.9	-8.31028	1.51401e-05		ENSMUSG00000074384.4	-6.13999	0.000926827
ENSMUSG00000096995.2	-7.4245	0.000576996		ENSMUSG00000051235.10	-8.30992	8.17444e-08		ENSMUSG00000029263.15	-6.13984	2.82853e-07
ENSMUSG00000043572.7	-7.41356	2.23455e-12		ENSMUSG00000036117.2	-8.30837	7.87844e-06		ENSMUSG00000031780.2	-6.13804	0.000140775
ENSMUSG00000070883.3	-7.41325	1.69323e-05		ENSMUSG00000031004.8	-8.30623	1.24614e-15		ENSMUSG00000097223.2	-6.13785	0.00344632
ENSMUSG00000019892.13	-7.41152	0.0133818		ENSMUSG00000046101.16	-8.30243	2.05794e-05		ENSMUSG00000069227.4	-6.13647	0.000621708
ENSMUSG00000104020.1	-7.4113	0.00640799		ENSMUSG00000049252.17	-8.30139	0.000299294		ENSMUSG00000001763.14	-6.1339	1.57068e-06
ENSMUSG00000020930.9	-7.41032	0.00010474		ENSMUSG00000052087.14	-8.29671	6.19614e-05		ENSMUSG00000109930.1	-6.12685	0.00488107
ENSMUSG00000097303.2	-7.40983	0.00309357		ENSMUSG00000035561.5	-8.29652	1.06346e-05		ENSMUSG00000108659.1	-6.12564	0.0056748
ENSMUSG00000113996.1	-7.40634	1.12178e-15		ENSMUSG00000017723.11	-8.2945	0.000870593		ENSMUSG00000022949.9	-6.12428	0.023365
ENSMUSG00000048764.16	-7.39669	0.00374467		ENSMUSG00000091028.1	-8.29291	2.85598e-07		ENSMUSG00000087252.1	-6.11127	0.00831264
ENSMUSG00000035365.15	-7.39547	5.09094e-11		ENSMUSG00000040640.11	-8.29268	5.54635e-08		ENSMUSG00000086537.7	-6.10706	0.00447883
ENSMUSG00000058975.7	-7.3954	1.93311e-05		ENSMUSG00000022262.8	-8.29183	0.00330829		ENSMUSG00000032899.14	-6.10626	0.000303294
ENSMUSG00000062380.4	-7.39355	3.60411e-11		ENSMUSG00000015829.13	-8.28936	0.00214127		ENSMUSG00000030796.17	-6.09995	4.78124e-08
ENSMUSG00000087132.8	-7.38592	8.49446e-06		ENSMUSG00000055214.15	-8.28819	0.000363101		ENSMUSG00000083161.2	-6.09722	0.0104447
ENSMUSG00000039620.17	-7.3836	0.000854854		ENSMUSG00000036526.8	-8.28703	8.25467e-05		ENSMUSG00000023031.8	-6.0915	0.000354355
ENSMUSG00000000247.11	-7.38175	0.000644951		ENSMUSG00000063681.14	-8.28641	0.000734229		ENSMUSG00000029778.12	-6.091	3.09221e-05
ENSMUSG00000043333.12	-7.38006	2.26048e-05		ENSMUSG00000072663.12	-8.28377	0.00163017		ENSMUSG00000050505.7	-6.09039	0.0260149
ENSMUSG00000097604.1	-7.37658	1.16598e-05		ENSMUSG00000040632.16	-8.28256	1.36727e-05		ENSMUSG00000068226.3	-6.08663	2.37278e-05
ENSMUSG00000117599.1	-7.37608	0.00387458		ENSMUSG00000014030.15	-8.28124	4.12826e-05		ENSMUSG00000061577.12	-6.08588	0.00799015
ENSMUSG00000113909.1	-7.37413	1.8811e-06		ENSMUSG00000024173.11	-8.28067	3.76655e-05		ENSMUSG00000114241.1	-6.08535	6.09992e-05
ENSMUSG00000024295.9	-7.37157	1.277e-05		ENSMUSG00000009654.4	-8.28049	0.000435215		ENSMUSG00000039967.14	-6.08175	4.27451e-09
ENSMUSG00000079038.3	-7.37072	0.00013679		ENSMUSG00000030223.14	-8.27959	5.22497e-05		ENSMUSG00000006179.9	-6.08003	0.00122733
ENSMUSG00000017868.16	-7.36955	4.57971e-06		ENSMUSG00000091144.2	-8.27554	1.14419e-07		ENSMUSG00000034317.14	-6.07306	3.04922e-09
ENSMUSG00000048582.7	-7.3694	0.00112676		ENSMUSG00000068129.5	-8.2754	5.95093e-06		ENSMUSG00000100334.1	-6.07221	0.0084385
ENSMUSG00000092627.2	-7.36928	3.63004e-06		ENSMUSG00000038624.13	-8.27464	1.58556e-06		ENSMUSG00000082163.2	-6.05776	9.15807e-06
ENSMUSG00000096519.1	-7.3688	0.0205271		ENSMUSG00000040187.15	-8.27214	0.000172086		ENSMUSG00000055102.15	-6.05604	0.032035
ENSMUSG00000113769.1	-7.36516	5.93025e-06		ENSMUSG00000049411.15	-8.26562	1.26543e-12		ENSMUSG00000099094.1	-6.05475	1.08134e-06
ENSMUSG00000028443.6	-7.3612	1.5107e-14		ENSMUSG00000037747.9	-8.26526	1.6428e-06		ENSMUSG00000033182.12	-6.0459	0.00180472
ENSMUSG00000112928.1	-7.36079	0.00647115		ENSMUSG00000089857.9	-8.26205	3.99494e-06		ENSMUSG00000014782.16	-6.04251	0.00215238
ENSMUSG00000111023.1	-7.36043	0.00648436		ENSMUSG00000037661.14	-8.25969	8.8195e-08		ENSMUSG00000073016.3	-6.04154	1.74249e-05
ENSMUSG00000102973.1	-7.35817	0.00108281		ENSMUSG00000025577.7	-8.25935	1.39766e-07		ENSMUSG00000104576.1	-6.03794	0.0645887
ENSMUSG00000073678.4	-7.3566	0.000218221		ENSMUSG00000031150.13	-8.25806	1.33469e-08		ENSMUSG00000040699.13	-6.03771	4.9324e-21
ENSMUSG00000104632.1	-7.35368	0.00482761		ENSMUSG00000047898.7	-8.25132	2.78174e-07		ENSMUSG00000044362.8	-6.03145	0.00102579
ENSMUSG00000034538.8	-7.35367	2.89534e-07		ENSMUSG00000032661.9	-8.25046	1.72565e-05		ENSMUSG00000110575.1	-6.03044	0.00726773
ENSMUSG00000074384.4	-7.35031	7.11799e-05		ENSMUSG00000030724.7	-8.24795	2.45172e-07		ENSMUSG00000052949.14	-6.0301	1.0173e-13
ENSMUSG00000029245.16	-7.34647	0.0838279		ENSMUSG00000073555.1	-8.24764	0.000122477		ENSMUSG00000049723.14	-6.02868	0.0170123
ENSMUSG00000027022.14	-7.34612	2.3585e-05		ENSMUSG00000058297.16	-8.24452	7.95346e-07		ENSMUSG00000085347.1	-6.02813	8.44323e-05
ENSMUSG00000078861.8	-7.34576	5.20782e-12		ENSMUSG00000026834.13	-8.24289	0.00127061		ENSMUSG00000079550.9	-6.02665	0.00211118
ENSMUSG00000075502.2	-7.3424	1.20879e-06		ENSMUSG00000009731.4	-8.24223	3.98551e-06		ENSMUSG00000040594.19	-6.02535	0.00282664
ENSMUSG00000106150.2	-7.34084	NA		ENSMUSG00000015619.10	-8.24214	2.15039e-05		ENSMUSG00000058290.4	-6.02145	NA
ENSMUSG00000043670.4	-7.34062	0.000612282		ENSMUSG00000068231.5	-8.24082	0.000678004		ENSMUSG00000025176.14	-6.02123	0.000891972
ENSMUSG00000079299.3	-7.33735	0.00624299		ENSMUSG00000031196.13	-8.2374	0.00182953		ENSMUSG00000033847.15	-6.01673	0.00159962
ENSMUSG00000021342.14	-7.33677	7.37627e-06		ENSMUSG00000101655.1	-8.23717	1.79227e-07		ENSMUSG00000106019.1	-6.01511	0.000539615
ENSMUSG00000097466.8	-7.33405	0.00128696		ENSMUSG00000020609.14	-8.23597	0.000212845		ENSMUSG00000026726.10	-6.01437	0.000879669
ENSMUSG00000031957.6	-7.33154	0.000350428		ENSMUSG00000036964.14	-8.23046	1.29933e-06		ENSMUSG00000049539.3	-6.01349	0.00153847
ENSMUSG00000050395.8	-7.32995	3.97985e-05		ENSMUSG00000099974.1	-8.22848	0.000198763		ENSMUSG00000113440.1	-6.00827	0.00232466
ENSMUSG00000100798.1	-7.32955	0.000934891		ENSMUSG00000104213.5	-8.22658	NA		ENSMUSG00000115009.1	-6.00525	8.26306e-06
ENSMUSG00000059030.5	-7.32611	NA		ENSMUSG00000075273.4	-8.22593	1.60079e-06		ENSMUSG00000037991.9	-6.00076	1.75612e-12
ENSMUSG00000002257.8	-7.32191	1.20333e-17		ENSMUSG00000111167.1	-8.22377	5.33323e-05		ENSMUSG00000109708.1	-5.99865	NA
ENSMUSG00000045215.16	-7.32166	0.0028982		ENSMUSG00000045776.3	-8.22289	0.000209331		ENSMUSG00000054065.12	-5.99865	0.00192158
ENSMUSG00000118215.1	-7.32103	0.0849079		ENSMUSG00000113387.1	-8.22119	0.0022618		ENSMUSG00000025420.13	-5.9908	0.000137787
ENSMUSG00000091898.8	-7.31595	1.3652e-05		ENSMUSG00000022525.13	-8.21523	0.00032539		ENSMUSG00000021055.14	-5.98312	0.030721
ENSMUSG00000054423.14	-7.31558	0.00347804		ENSMUSG00000084960.1	-8.21413	3.45867e-05		ENSMUSG00000018865.9	-5.97624	0.00776144
ENSMUSG00000112637.1	-7.31021	0.00526557		ENSMUSG00000021768.15	-8.21389	3.80109e-06		ENSMUSG00000103486.1	-5.97608	0.00182763
ENSMUSG00000042345.15	-7.30605	0.000186504		ENSMUSG00000022996.15	-8.2113	4.58165e-07		ENSMUSG00000040084.9	-5.96989	2.14756e-08
ENSMUSG00000108196.1	-7.30254	6.42304e-06		ENSMUSG00000060985.15	-8.2085	0.000865731		ENSMUSG00000063011.7	-5.96832	2.92567e-06
ENSMUSG00000072494.7	-7.30189	2.1694e-07		ENSMUSG00000037463.14	-8.20846	7.6431e-08		ENSMUSG00000023345.17	-5.96312	4.26618e-09
ENSMUSG00000038276.12	-7.30063	0.00474328		ENSMUSG00000024334.9	-8.2067	NA		ENSMUSG00000043811.5	-5.94354	NA
ENSMUSG00000117798.1	-7.29953	0.0160158		ENSMUSG00000030167.15	-8.20616	5.925e-05		ENSMUSG00000097254.2	-5.94343	0.00806606
ENSMUSG00000095193.2	-7.29885	6.04876e-06		ENSMUSG00000022441.17	-8.20579	0.00360489		ENSMUSG00000097585.2	-5.93985	0.000108013
ENSMUSG00000087117.8	-7.29771	0.00198458		ENSMUSG00000031448.12	-8.20049	0.000256694		ENSMUSG00000051444.9	-5.9355	5.57118e-06
ENSMUSG00000050296.14	-7.29097	0.00340884		ENSMUSG00000026274.11	-8.20041	2.03019e-06		ENSMUSG00000051169.14	-5.93047	4.2242e-06
ENSMUSG00000117797.1	-7.28917	0.0012115		ENSMUSG00000048826.7	-8.19849	2.71183e-05		ENSMUSG00000030468.12	-5.92895	0.00427465
ENSMUSG00000034880.7	-7.28903	2.99129e-17		ENSMUSG00000025645.8	-8.19085	1.88838e-08		ENSMUSG00000063873.10	-5.92405	0.000194051
ENSMUSG00000091215.3	-7.28432	0.00337934		ENSMUSG00000024795.11	-8.19078	7.55771e-07		ENSMUSG00000072660.5	-5.92399	0.00885988
ENSMUSG00000115548.1	-7.28378	2.41888e-05		ENSMUSG00000033196.17	-8.19042	0.000114511		ENSMUSG00000115437.1	-5.91503	0.0135842
ENSMUSG00000074564.3	-7.2836	0.0146453		ENSMUSG00000055202.11	-8.18688	2.29574e-05		ENSMUSG00000053181.1	-5.90869	0.0012541
ENSMUSG00000018865.9	-7.28274	0.00115606		ENSMUSG00000034987.4	-8.17609	4.0494e-05		ENSMUSG00000037989.15	-5.90809	NA
ENSMUSG00000115027.1	-7.28068	0.00464511		ENSMUSG00000027315.13	-8.1759	1.88497e-05		ENSMUSG00000058975.7	-5.89785	0.000671021
ENSMUSG00000035615.12	-7.28028	0.000672461		ENSMUSG00000034648.9	-8.17137	2.06831e-08		ENSMUSG00000013091.5	-5.89617	0.0106732
ENSMUSG00000068105.11	-7.27819	0.000203704		ENSMUSG00000079339.7	-8.17037	8.19938e-06		ENSMUSG00000056665.2	-5.89556	1.99446e-07
ENSMUSG00000046101.16	-7.27796	0.000192831		ENSMUSG00000072763.2	-8.16946	1.42221e-07		ENSMUSG00000101655.1	-5.89297	0.0002041
ENSMUSG00000074109.4	-7.27784	0.00801033		ENSMUSG00000052551.16	-8.16537	0.00469062		ENSMUSG00000055629.5	-5.88961	0.000280514
ENSMUSG00000105940.1	-7.27477	0.00603537		ENSMUSG00000091382.2	-8.16536	0.00459844		ENSMUSG00000101037.1	-5.88788	0.000848456
ENSMUSG00000090806.2	-7.27276	0.0118526		ENSMUSG00000035448.9	-8.1647	6.8558e-05		ENSMUSG00000022428.8	-5.88643	1.05885e-11
ENSMUSG00000049281.16	-7.27151	0.000762173		ENSMUSG00000021609.6	-8.16008	0.000709164		ENSMUSG00000019214.14	-5.88387	3.00278e-07
ENSMUSG00000057058.16	-7.26954	6.42672e-09		ENSMUSG00000109122.1	-8.15914	7.06877e-05		ENSMUSG00000090919.6	-5.87964	0.0158869
ENSMUSG00000019232.14	-7.26942	0.0147533		ENSMUSG00000042655.5	-8.15768	0.000753168		ENSMUSG00000056486.18	-5.87864	1.53567e-08
ENSMUSG00000053181.1	-7.26896	6.90676e-05		ENSMUSG00000031461.4	-8.15604	1.70566e-07		ENSMUSG00000020364.14	-5.87312	4.51581e-06
ENSMUSG00000026832.12	-7.26776	NA		ENSMUSG00000034413.14	-8.15562	8.69317e-06		ENSMUSG00000029862.16	-5.87176	0.0315569
ENSMUSG00000058251.3	-7.26724	0.0227316		ENSMUSG00000010803.13	-8.15245	1.121e-05		ENSMUSG00000047751.9	-5.87019	0.0427756
ENSMUSG00000038578.15	-7.26478	3.08654e-11		ENSMUSG00000029570.5	-8.15078	2.68565e-05		ENSMUSG00000079069.1	-5.86758	0.000149402
ENSMUSG00000103561.1	-7.26285	0.00859909		ENSMUSG00000038576.15	-8.14975	9.91403e-08		ENSMUSG00000117545.1	-5.86441	0.0103187
ENSMUSG00000036469.16	-7.26002	0.000226177		ENSMUSG00000026070.15	-8.14956	8.57957e-06		ENSMUSG00000040258.6	-5.86364	0.00871859
ENSMUSG00000027306.15	-7.25391	7.68523e-12		ENSMUSG00000111283.1	-8.14652	0.00171002		ENSMUSG00000042857.3	-5.86001	0.00364925
ENSMUSG00000090191.1	-7.25365	0.00591664		ENSMUSG00000022416.15	-8.14602	0.00110036		ENSMUSG00000048065.8	-5.8539	0.0301612
ENSMUSG00000109370.1	-7.2511	0.00716668		ENSMUSG00000060044.8	-8.1441	0.00069588		ENSMUSG00000005233.16	-5.84803	7.21825e-11
ENSMUSG00000095932.3	-7.25029	0.00617892		ENSMUSG00000063873.10	-8.14031	2.88447e-07		ENSMUSG00000026418.16	-5.84651	0.0343975
ENSMUSG00000054418.6	-7.24845	0.000180071		ENSMUSG00000106717.1	-8.13626	0.00158436		ENSMUSG00000103839.1	-5.84614	0.00139016
ENSMUSG00000097028.2	-7.24488	0.00464175		ENSMUSG00000022876.18	-8.13571	8.78012e-06		ENSMUSG00000110010.1	-5.84318	0.000318635
ENSMUSG00000078521.2	-7.24389	2.67888e-12		ENSMUSG00000020420.8	-8.13505	5.86836e-07		ENSMUSG00000017861.11	-5.84104	0.000140355
ENSMUSG00000042793.13	-7.24325	2.21886e-05		ENSMUSG00000079056.12	-8.13237	4.64502e-05		ENSMUSG00000041840.8	-5.83181	4.36815e-14
ENSMUSG00000086761.1	-7.24253	0.0202071		ENSMUSG00000039349.5	-8.13023	1.13693e-06		ENSMUSG00000071335.5	-5.82638	0.0381116
ENSMUSG00000036067.12	-7.24121	0.000315361		ENSMUSG00000027168.21	-8.12985	0.00108659		ENSMUSG00000043008.9	-5.82515	NA
ENSMUSG00000027790.14	-7.24063	0.0149344		ENSMUSG00000079620.13	-8.12976	0.00104693		ENSMUSG00000031594.9	-5.8251	0.0286129
ENSMUSG00000049252.17	-7.2403	0.00162913		ENSMUSG00000021313.16	-8.12801	0.000305275		ENSMUSG00000024617.16	-5.82484	0.0270501
ENSMUSG00000066750.3	-7.2372	0.0186497		ENSMUSG00000022218.16	-8.12659	1.19798e-06		ENSMUSG00000074577.9	-5.82169	0.00170163
ENSMUSG00000093666.2	-7.23686	NA		ENSMUSG00000041649.13	-8.12653	4.87134e-06		ENSMUSG00000048574.9	-5.81983	2.57531e-05
ENSMUSG00000113165.1	-7.23462	4.467e-07		ENSMUSG00000074577.9	-8.12465	1.09511e-05		ENSMUSG00000108103.1	-5.81952	0.00131848
ENSMUSG00000113047.1	-7.23413	5.07544e-05		ENSMUSG00000073598.3	-8.1223	8.32479e-07		ENSMUSG00000057933.10	-5.81748	0.00593094
ENSMUSG00000086644.1	-7.23098	0.00101488		ENSMUSG00000053093.16	-8.12075	5.15349e-08		ENSMUSG00000048922.18	-5.81666	NA
ENSMUSG00000116627.1	-7.23069	0.00256507		ENSMUSG00000001622.15	-8.11639	0.00125725		ENSMUSG00000081056.1	-5.81557	7.33956e-06
ENSMUSG00000118202.1	-7.22331	0.0170751		ENSMUSG00000054598.13	-8.11532	0.000117601		ENSMUSG00000006715.11	-5.8069	3.22739e-05
ENSMUSG00000056888.11	-7.22285	6.55846e-07		ENSMUSG00000015335.16	-8.11495	1.06504e-07		ENSMUSG00000032589.14	-5.80304	1.99569e-06
ENSMUSG00000048391.3	-7.22254	0.0181717		ENSMUSG00000022935.16	-8.1144	0.000197656		ENSMUSG00000021179.8	-5.80245	1.46097e-09
ENSMUSG00000090304.4	-7.22253	0.0171118		ENSMUSG00000025279.7	-8.11391	1.11845e-05		ENSMUSG00000034880.7	-5.80078	1.80112e-11
ENSMUSG00000032890.17	-7.22245	1.06034e-06		ENSMUSG00000052372.10	-8.11269	0.00535004		ENSMUSG00000106590.1	-5.79058	0.00161299
ENSMUSG00000030041.9	-7.2212	1.84269e-05		ENSMUSG00000034308.13	-8.11074	0.00019392		ENSMUSG00000105741.1	-5.78817	0.00465658
ENSMUSG00000102278.1	-7.21931	0.000386644		ENSMUSG00000059430.14	-8.11017	0.000944039		ENSMUSG00000039742.15	-5.78549	0.00805631
ENSMUSG00000110163.1	-7.21636	0.024091		ENSMUSG00000058153.15	-8.10891	0.00357581		ENSMUSG00000054418.6	-5.78545	0.00287051
ENSMUSG00000050640.16	-7.21576	1.03462e-06		ENSMUSG00000030365.11	-8.1066	0.000359669		ENSMUSG00000098318.7	-5.78309	8.71219e-09
ENSMUSG00000096687.8	-7.2152	1.29904e-08		ENSMUSG00000016150.15	-8.10374	0.00444504		ENSMUSG00000036766.12	-5.78202	0.0244621
ENSMUSG00000046204.14	-7.21507	0.00124574		ENSMUSG00000033777.4	-8.09809	3.50513e-08		ENSMUSG00000032818.16	-5.7792	0.00440845
ENSMUSG00000063011.7	-7.21464	1.54867e-08		ENSMUSG00000055471.7	-8.09498	0.00472759		ENSMUSG00000021278.7	-5.7774	0.00148401
ENSMUSG00000072295.7	-7.21397	0.0134528		ENSMUSG00000094164.2	-8.09309	NA		ENSMUSG00000025701.12	-5.77416	1.45216e-08
ENSMUSG00000117068.2	-7.2128	0.0138441		ENSMUSG00000008874.3	-8.09274	4.60636e-05		ENSMUSG00000113769.1	-5.77204	0.000408872
ENSMUSG00000055471.7	-7.21275	0.0118785		ENSMUSG00000044156.14	-8.08982	1.23899e-06		ENSMUSG00000086610.1	-5.77137	0.00838949
ENSMUSG00000009487.10	-7.20964	0.000942754		ENSMUSG00000029414.11	-8.08931	1.28792e-06		ENSMUSG00000101519.1	-5.76897	0.000284164
ENSMUSG00000026726.10	-7.2063	6.61634e-05		ENSMUSG00000073077.7	-8.08504	0.00278196		ENSMUSG00000056481.7	-5.76672	0.00897061
ENSMUSG00000105974.1	-7.20584	0.0241903		ENSMUSG00000066129.15	-8.08428	0.00425561		ENSMUSG00000082308.1	-5.76604	0.00288624
ENSMUSG00000050558.13	-7.20537	0.00441164		ENSMUSG00000041782.14	-8.08326	1.03015e-08		ENSMUSG00000087377.1	-5.75928	0.000347207
ENSMUSG00000108986.1	-7.20199	0.00754162		ENSMUSG00000067242.11	-8.08237	8.23843e-05		ENSMUSG00000050035.7	-5.7583	0.0124488
ENSMUSG00000020140.15	-7.20106	0.00163642		ENSMUSG00000096141.2	-8.08149	0.00505484		ENSMUSG00000035638.14	-5.7565	NA
ENSMUSG00000015619.10	-7.20013	0.00020765		ENSMUSG00000027238.17	-8.0796	0.00104872		ENSMUSG00000051716.6	-5.75187	0.0261115
ENSMUSG00000101746.1	-7.19938	0.0060309		ENSMUSG00000025194.5	-8.07833	0.00109751		ENSMUSG00000068335.6	-5.74937	5.48575e-09
ENSMUSG00000097164.2	-7.19839	5.47367e-05		ENSMUSG00000031445.5	-8.07613	7.06476e-05		ENSMUSG00000082082.1	-5.74903	0.0193489
ENSMUSG00000067430.7	-7.19827	1.9424e-11		ENSMUSG00000073457.4	-8.07424	0.000851719		ENSMUSG00000021675.4	-5.74637	0.0130105
ENSMUSG00000110981.1	-7.19786	5.47501e-05		ENSMUSG00000029862.16	-8.07397	0.0030596		ENSMUSG00000071281.12	-5.7455	1.08545e-06
ENSMUSG00000046924.4	-7.19504	0.00901413		ENSMUSG00000030638.13	-8.07234	NA		ENSMUSG00000057842.14	-5.74353	0.00827902
ENSMUSG00000030149.15	-7.19263	0.00112181		ENSMUSG00000022376.8	-8.07154	0.00139734		ENSMUSG00000112828.1	-5.73628	0.00855917
ENSMUSG00000079428.8	-7.19122	0.00165993		ENSMUSG00000050994.20	-8.0701	0.0574893		ENSMUSG00000050822.11	-5.73599	0.00290089
ENSMUSG00000073927.6	-7.19083	0.0212855		ENSMUSG00000023274.14	-8.06964	0.000106505		ENSMUSG00000051037.15	-5.73489	NA
ENSMUSG00000007021.5	-7.19039	0.00125641		ENSMUSG00000059994.10	-8.06593	0.000104213		ENSMUSG00000072145.3	-5.73349	0.00731251
ENSMUSG00000106157.1	-7.1867	2.0191e-05		ENSMUSG00000045608.7	-8.06581	0.00113091		ENSMUSG00000040345.10	-5.73206	0.00844826
ENSMUSG00000114456.1	-7.18654	0.000442047		ENSMUSG00000037143.17	-8.0653	0.000407492		ENSMUSG00000032850.16	-5.72992	0.00113139
ENSMUSG00000097760.2	-7.18382	6.04559e-05		ENSMUSG00000017211.14	-8.06518	0.000270058		ENSMUSG00000027323.10	-5.72893	NA
ENSMUSG00000115267.1	-7.17568	0.00484478		ENSMUSG00000059043.2	-8.06514	0.00110799		ENSMUSG00000076433.4	-5.72697	0.00676535
ENSMUSG00000094970.3	-7.17567	0.0188794		ENSMUSG00000020330.16	-8.06501	3.59306e-10		ENSMUSG00000038797.13	-5.72667	0.00140662
ENSMUSG00000105771.1	-7.1753	0.0212663		ENSMUSG00000102973.1	-8.05924	0.000341082		ENSMUSG00000118032.1	-5.7243	0.00356057
ENSMUSG00000090774.2	-7.17525	0.0180414		ENSMUSG00000030047.14	-8.05678	9.25483e-08		ENSMUSG00000108218.2	-5.72411	0.0306503
ENSMUSG00000098501.7	-7.1741	0.0232479		ENSMUSG00000026117.10	-8.05415	8.5175e-06		ENSMUSG00000057058.16	-5.72318	5.2985e-06
ENSMUSG00000046130.7	-7.17407	0.0204627		ENSMUSG00000039521.13	-8.05194	0.000899751		ENSMUSG00000033510.14	-5.71436	0.000165707
ENSMUSG00000022385.11	-7.17396	7.362e-06		ENSMUSG00000072596.4	-8.05107	0.000182565		ENSMUSG00000034308.13	-5.71036	0.00891971
ENSMUSG00000027238.17	-7.17061	0.00365951		ENSMUSG00000008489.18	-8.04782	0.000706519		ENSMUSG00000099632.1	-5.70959	2.35567e-05
ENSMUSG00000050030.5	-7.17058	0.00765315		ENSMUSG00000024565.10	-8.04773	0.00572899		ENSMUSG00000110660.1	-5.70572	6.39257e-06
ENSMUSG00000062410.14	-7.17021	0.00253301		ENSMUSG00000046782.14	-8.04719	3.65315e-05		ENSMUSG00000069743.5	-5.70553	0.0238106
ENSMUSG00000085781.1	-7.16791	0.00330873		ENSMUSG00000037386.16	-8.04648	3.36009e-05		ENSMUSG00000078776.9	-5.70442	0.00353426
ENSMUSG00000026627.7	-7.16582	9.0274e-29		ENSMUSG00000032890.17	-8.04611	5.1103e-08		ENSMUSG00000043670.4	-5.69823	0.00798974
ENSMUSG00000026387.15	-7.15922	0.000129912		ENSMUSG00000091491.2	-8.04283	0.000355993		ENSMUSG00000078435.5	-5.69812	2.54613e-05
ENSMUSG00000087194.9	-7.15821	NA		ENSMUSG00000006522.17	-8.04245	1.00235e-05		ENSMUSG00000058248.12	-5.69651	0.00777931
ENSMUSG00000062105.5	-7.15441	0.0076325		ENSMUSG00000030994.16	-8.04225	2.94513e-06		ENSMUSG00000040322.10	-5.69649	NA
ENSMUSG00000026712.3	-7.14897	0.000522738		ENSMUSG00000029134.14	-8.0409	0.000871208		ENSMUSG00000035914.11	-5.68979	2.23217e-06
ENSMUSG00000085603.3	-7.14864	0.000704194		ENSMUSG00000027469.16	-8.04072	7.18538e-13		ENSMUSG00000040610.7	-5.68588	0.0183677
ENSMUSG00000117815.1	-7.14303	0.00261726		ENSMUSG00000024617.16	-8.03941	0.00223205		ENSMUSG00000035615.12	-5.68532	0.00800902
ENSMUSG00000037624.15	-7.14222	3.85661e-09		ENSMUSG00000028176.13	-8.03758	0.00153462		ENSMUSG00000015829.13	-5.68438	0.0357024
ENSMUSG00000049858.8	-7.13821	8.55782e-15		ENSMUSG00000031142.17	-8.03743	0.00462719		ENSMUSG00000038903.13	-5.68307	0.0302151
ENSMUSG00000021569.10	-7.13676	2.19179e-27		ENSMUSG00000060183.6	-8.03154	8.16202e-05		ENSMUSG00000113416.1	-5.67607	0.00204772
ENSMUSG00000045268.13	-7.13675	0.0016697		ENSMUSG00000023484.14	-8.03016	1.71147e-05		ENSMUSG00000051008.5	-5.67462	0.023197
ENSMUSG00000118032.1	-7.13195	0.000271348		ENSMUSG00000024502.10	-8.02969	0.000533485		ENSMUSG00000034906.15	-5.67205	2.24302e-14
ENSMUSG00000057163.3	-7.13056	0.00148277		ENSMUSG00000022900.14	-8.0289	0.000359159		ENSMUSG00000097303.2	-5.66582	0.0239911
ENSMUSG00000112248.1	-7.1264	0.0206023		ENSMUSG00000025909.16	-8.0286	0.0587865		ENSMUSG00000020878.6	-5.66493	NA
ENSMUSG00000112895.1	-7.12606	0.00669411		ENSMUSG00000032291.8	-8.02808	1.44098e-09		ENSMUSG00000051705.13	-5.66455	1.14698e-07
ENSMUSG00000044951.16	-7.12562	0.00097103		ENSMUSG00000036353.13	-8.02675	4.9009e-05		ENSMUSG00000028747.10	-5.66438	0.00159972
ENSMUSG00000026312.17	-7.12515	0.0218779		ENSMUSG00000112280.1	-8.02649	0.000350592		ENSMUSG00000118502.1	-5.65854	0.000671393
ENSMUSG00000097093.2	-7.11316	0.001963		ENSMUSG00000113165.1	-8.02408	2.02187e-08		ENSMUSG00000014778.10	-5.65814	0.000340103
ENSMUSG00000024673.9	-7.11092	0.00166495		ENSMUSG00000027070.14	-8.01997	0.000122196		ENSMUSG00000084076.1	-5.65577	0.000481375
ENSMUSG00000053574.5	-7.11015	7.65875e-05		ENSMUSG00000040055.9	-8.01856	0.00196659		ENSMUSG00000111828.1	-5.65403	0.0131918
ENSMUSG00000102331.1	-7.11013	0.0196204		ENSMUSG00000101061.1	-8.01808	0.00309434		ENSMUSG00000054967.7	-5.65013	2.27495e-06
ENSMUSG00000113290.1	-7.1097	0.0189217		ENSMUSG00000063354.7	-8.01273	0.000851231		ENSMUSG00000030882.19	-5.63233	0.00589076
ENSMUSG00000000766.18	-7.10912	0.00335952		ENSMUSG00000024227.14	-8.00826	6.18449e-05		ENSMUSG00000027048.15	-5.63117	0.0420599
ENSMUSG00000067028.11	-7.10886	0.019834		ENSMUSG00000043832.13	-8.00687	0.00012845		ENSMUSG00000097287.3	-5.62864	0.00482476
ENSMUSG00000100534.1	-7.10853	0.0271799		ENSMUSG00000021478.6	-8.0049	0.00742751		ENSMUSG00000039187.16	-5.62773	5.75839e-06
ENSMUSG00000011589.9	-7.1084	0.000326055		ENSMUSG00000112071.1	-8.00487	7.96838e-08		ENSMUSG00000112742.1	-5.62743	0.00132197
ENSMUSG00000079553.11	-7.1066	2.72785e-07		ENSMUSG00000020793.5	-8.0026	0.000241854		ENSMUSG00000105328.1	-5.62389	0.0472089
ENSMUSG00000113974.1	-7.10447	0.00095609		ENSMUSG00000115027.1	-8.00232	0.00185191		ENSMUSG00000060600.15	-5.62321	2.41992e-08
ENSMUSG00000104147.1	-7.10321	0.0110199		ENSMUSG00000108394.1	-8.00225	0.000371936		ENSMUSG00000050824.12	-5.62241	0.0487358
ENSMUSG00000102139.1	-7.09671	0.00576162		ENSMUSG00000070815.3	-8.00019	0.00138792		ENSMUSG00000023147.17	-5.62203	3.07005e-24
ENSMUSG00000055313.14	-7.0921	0.00114072		ENSMUSG00000106030.1	-7.99911	0.00481606		ENSMUSG00000041957.15	-5.61895	1.66048e-13
ENSMUSG00000107884.1	-7.09173	0.00271505		ENSMUSG00000055415.8	-7.99896	0.0055305		ENSMUSG00000026514.14	-5.60907	0.00891269
ENSMUSG00000104286.1	-7.09035	0.00615541		ENSMUSG00000034009.14	-7.99749	0.00102786		ENSMUSG00000097016.2	-5.60779	0.144772
ENSMUSG00000031448.12	-7.08528	0.00160695		ENSMUSG00000040899.14	-7.99691	0.000125936		ENSMUSG00000033837.5	-5.60379	0.0780976
ENSMUSG00000070469.12	-7.08486	8.56484e-05		ENSMUSG00000051118.9	-7.99123	0.00498155		ENSMUSG00000050423.11	-5.60366	0.0857936
ENSMUSG00000021611.9	-7.08306	0.00463016		ENSMUSG00000026058.11	-7.99035	NA		ENSMUSG00000040998.18	-5.601	1.01517e-05
ENSMUSG00000055610.5	-7.08151	0.0093965		ENSMUSG00000062151.13	-7.99027	0.00100213		ENSMUSG00000113974.1	-5.60043	0.00940184
ENSMUSG00000076437.10	-7.08024	1.80142e-28		ENSMUSG00000020340.16	-7.9887	1.3271e-06		ENSMUSG00000038276.12	-5.60019	0.0306294
ENSMUSG00000022428.8	-7.08001	2.8771e-16		ENSMUSG00000108218.2	-7.98769	0.0025034		ENSMUSG00000055114.9	-5.59554	0.00376444
ENSMUSG00000091620.3	-7.07702	0.0167214		ENSMUSG00000102258.1	-7.98491	2.55395e-06		ENSMUSG00000096995.2	-5.58712	0.00981387
ENSMUSG00000034311.3	-7.07348	2.55531e-11		ENSMUSG00000057715.13	-7.98454	0.00527818		ENSMUSG00000032113.16	-5.58701	2.19063e-11
ENSMUSG00000068226.3	-7.0711	8.55405e-07		ENSMUSG00000026247.13	-7.98446	1.40473e-05		ENSMUSG00000074635.3	-5.58031	0.00188717
ENSMUSG00000107830.1	-7.06993	0.00933439		ENSMUSG00000086049.1	-7.98354	1.92779e-05		ENSMUSG00000070345.3	-5.57881	0.00925612
ENSMUSG00000106467.1	-7.06993	0.00934853		ENSMUSG00000063626.6	-7.97886	0.0603733		ENSMUSG00000046341.5	-5.57411	0.000129647
ENSMUSG00000057447.2	-7.06914	NA		ENSMUSG00000020798.14	-7.978	0.00015619		ENSMUSG00000072763.2	-5.5701	0.00036892
ENSMUSG00000062794.8	-7.06606	2.08642e-05		ENSMUSG00000053825.15	-7.97648	0.00188927		ENSMUSG00000035351.16	-5.56758	1.91975e-19
ENSMUSG00000052563.13	-7.06566	4.56839e-07		ENSMUSG00000057606.14	-7.97534	5.30294e-05		ENSMUSG00000008489.18	-5.56244	0.0196151
ENSMUSG00000097495.1	-7.06092	0.00152804		ENSMUSG00000056592.14	-7.97522	2.4156e-05		ENSMUSG00000102224.5	-5.55804	0.00944452
ENSMUSG00000079559.4	-7.05971	5.92318e-06		ENSMUSG00000026012.2	-7.97443	5.67827e-08		ENSMUSG00000043155.4	-5.55356	2.87701e-06
ENSMUSG00000076258.1	-7.05853	1.13814e-11		ENSMUSG00000079144.7	-7.9742	4.72421e-14		ENSMUSG00000019230.14	-5.55214	0.0398948
ENSMUSG00000056486.18	-7.05831	1.09271e-11		ENSMUSG00000034071.15	-7.97391	6.36083e-09		ENSMUSG00000025359.10	-5.55173	0.0371848
ENSMUSG00000049149.9	-7.05766	0.0220921		ENSMUSG00000000817.10	-7.97371	0.000105904		ENSMUSG00000116597.1	-5.54594	0.00729776
ENSMUSG00000020878.6	-7.05549	NA		ENSMUSG00000051736.8	-7.97351	1.3715e-08		ENSMUSG00000085687.1	-5.54352	0.0153453
ENSMUSG00000031594.9	-7.0541	0.00796096		ENSMUSG00000035435.17	-7.97218	0.000932009		ENSMUSG00000078532.9	-5.54307	2.85865e-07
ENSMUSG00000050035.7	-7.0495	0.00217731		ENSMUSG00000039519.6	-7.96825	5.58465e-07		ENSMUSG00000030979.13	-5.53476	1.43162e-20
ENSMUSG00000062151.13	-7.04745	0.00374275		ENSMUSG00000074968.11	-7.96697	0.000197897		ENSMUSG00000090273.3	-5.53015	0.015472
ENSMUSG00000108848.1	-7.03979	0.0278194		ENSMUSG00000055305.15	-7.96682	1.59745e-09		ENSMUSG00000078861.8	-5.52574	2.30554e-07
ENSMUSG00000041476.12	-7.03769	0.000139237		ENSMUSG00000030577.14	-7.9658	2.97831e-06		ENSMUSG00000087354.1	-5.52438	0.0171872
ENSMUSG00000039683.16	-7.03768	9.02763e-05		ENSMUSG00000024479.3	-7.96539	0.00231663		ENSMUSG00000087132.8	-5.5234	0.000928388
ENSMUSG00000089687.2	-7.03472	9.8756e-05		ENSMUSG00000049723.14	-7.96494	0.00160109		ENSMUSG00000024027.8	-5.52005	4.74653e-06
ENSMUSG00000019230.14	-7.0243	0.00921273		ENSMUSG00000006542.13	-7.9647	1.71414e-06		ENSMUSG00000027353.14	-5.51596	8.97258e-16
ENSMUSG00000105694.1	-7.02341	0.0256822		ENSMUSG00000046169.10	-7.96175	1.33651e-08		ENSMUSG00000108940.1	-5.51399	0.00491318
ENSMUSG00000113585.1	-7.02327	0.00493179		ENSMUSG00000026779.6	-7.96142	1.36472e-06		ENSMUSG00000115869.1	-5.5133	8.1962e-05
ENSMUSG00000052125.16	-7.0231	5.95128e-06		ENSMUSG00000034115.10	-7.95961	7.98501e-06		ENSMUSG00000058246.8	-5.51314	0.00508733
ENSMUSG00000070458.5	-7.02249	0.0242538		ENSMUSG00000003411.10	-7.95862	1.32998e-06		ENSMUSG00000110597.1	-5.50832	0.168081
ENSMUSG00000069227.4	-7.02186	8.92381e-05		ENSMUSG00000039419.17	-7.9559	0.00639937		ENSMUSG00000028312.19	-5.50621	6.01639e-08
ENSMUSG00000109753.1	-7.02165	0.0070713		ENSMUSG00000079471.4	-7.95502	0.0134434		ENSMUSG00000086477.3	-5.50594	0.00636434
ENSMUSG00000028176.13	-7.02156	0.00569084		ENSMUSG00000053153.14	-7.95287	0.00269127		ENSMUSG00000104045.1	-5.50379	0.0036084
ENSMUSG00000103931.1	-7.02022	0.00613639		ENSMUSG00000050097.6	-7.95235	0.000119041		ENSMUSG00000027654.2	-5.50146	9.12749e-12
ENSMUSG00000038602.7	-7.01935	9.44511e-07		ENSMUSG00000103839.1	-7.9508	1.27214e-05		ENSMUSG00000022475.19	-5.49254	1.41587e-10
ENSMUSG00000116976.1	-7.01809	0.00778211		ENSMUSG00000070601.5	-7.95057	0.00648507		ENSMUSG00000034777.2	-5.49216	0.00147791
ENSMUSG00000059375.5	-7.01729	0.0101233		ENSMUSG00000075592.10	-7.94997	2.36634e-06		ENSMUSG00000080115.3	-5.49172	0.00297884
ENSMUSG00000090273.3	-7.01623	0.00207584		ENSMUSG00000005824.7	-7.94898	0.000363023		ENSMUSG00000056671.7	-5.48981	2.81096e-09
ENSMUSG00000052605.12	-7.01565	1.9524e-08		ENSMUSG00000041565.17	-7.94843	6.50923e-06		ENSMUSG00000019982.15	-5.47814	1.24746e-07
ENSMUSG00000022658.10	-7.01438	8.80483e-05		ENSMUSG00000101389.1	-7.94768	0.00199873		ENSMUSG00000002664.2	-5.47249	0.0307497
ENSMUSG00000079445.3	-7.01376	4.15735e-06		ENSMUSG00000074867.4	-7.9469	1.08415e-08		ENSMUSG00000002257.8	-5.47204	1.82607e-10
ENSMUSG00000100335.2	-7.01269	0.0018047		ENSMUSG00000066684.10	-7.94625	6.52465e-05		ENSMUSG00000000365.9	-5.46976	0.0437019
ENSMUSG00000042501.12	-7.01221	0.00674313		ENSMUSG00000032394.6	-7.94606	0.00350503		ENSMUSG00000118401.1	-5.46458	0.0584054
ENSMUSG00000109708.1	-7.01195	NA		ENSMUSG00000042567.20	-7.94584	0.00136932		ENSMUSG00000110126.1	-5.46424	3.82056e-08
ENSMUSG00000103940.1	-7.00706	0.00512311		ENSMUSG00000097028.2	-7.94435	0.00189636		ENSMUSG00000052605.12	-5.46234	1.28941e-05
ENSMUSG00000042828.12	-7.00564	0.00341715		ENSMUSG00000116581.1	-7.94243	0.00643836		ENSMUSG00000108494.1	-5.46104	0.0210966
ENSMUSG00000004709.14	-7.00521	1.81652e-05		ENSMUSG00000025176.14	-7.94185	1.09702e-05		ENSMUSG00000053574.5	-5.45441	0.00252474
ENSMUSG00000109321.1	-7.00487	0.00450625		ENSMUSG00000044694.2	-7.94177	3.31966e-06		ENSMUSG00000064125.14	-5.4527	0.0496658
ENSMUSG00000109461.1	-7.0041	0.00624315		ENSMUSG00000075316.11	-7.93927	0.000111825		ENSMUSG00000030346.16	-5.45055	NA
ENSMUSG00000041202.12	-7.00343	0.00138741		ENSMUSG00000040570.14	-7.938	3.85932e-06		ENSMUSG00000107742.1	-5.45043	0.00364017
ENSMUSG00000109125.1	-7.00313	0.00178264		ENSMUSG00000038453.17	-7.93734	0.0054354		ENSMUSG00000090069.2	-5.45001	0.058468
ENSMUSG00000049871.14	-7.00301	6.08796e-10		ENSMUSG00000075070.6	-7.93715	0.0617313		ENSMUSG00000106103.1	-5.44933	0.0148975
ENSMUSG00000104503.1	-7.00012	0.0079086		ENSMUSG00000090667.2	-7.93076	0.00582059		ENSMUSG00000104918.1	-5.44604	0.000453213
ENSMUSG00000090622.1	-6.99942	1.19973e-05		ENSMUSG00000046130.7	-7.92978	0.0103763		ENSMUSG00000104043.1	-5.4454	0.0291492
ENSMUSG00000075202.5	-6.99827	0.0297679		ENSMUSG00000113440.1	-7.92881	5.57255e-05		ENSMUSG00000086454.7	-5.44527	0.0286697
ENSMUSG00000058897.18	-6.99679	0.000446023		ENSMUSG00000066361.3	-7.92371	6.34152e-05		ENSMUSG00000075592.10	-5.44418	0.00126703
ENSMUSG00000020609.14	-6.99544	0.00168284		ENSMUSG00000025422.10	-7.92256	0.000198487		ENSMUSG00000028871.7	-5.44229	0.000132507
ENSMUSG00000019564.12	-6.99397	3.19318e-07		ENSMUSG00000060509.5	-7.92201	0.000153167		ENSMUSG00000038506.13	-5.44168	2.08091e-08
ENSMUSG00000055214.15	-6.99151	0.00266607		ENSMUSG00000043333.12	-7.92126	5.30417e-06		ENSMUSG00000006463.13	-5.44137	9.93538e-10
ENSMUSG00000049010.6	-6.98873	0.0248491		ENSMUSG00000097393.8	-7.92125	0.00156342		ENSMUSG00000007591.15	-5.43953	0.00314594
ENSMUSG00000058513.7	-6.98852	0.00421783		ENSMUSG00000022321.15	-7.9206	0.00184644		ENSMUSG00000102143.1	-5.43886	0.0165208
ENSMUSG00000060807.7	-6.98825	0.000101886		ENSMUSG00000104816.1	-7.91866	0.00204624		ENSMUSG00000027635.15	-5.43859	5.70421e-09
ENSMUSG00000086219.7	-6.98737	0.0017952		ENSMUSG00000067341.6	-7.91855	0.000641341		ENSMUSG00000041372.10	-5.43605	0.0007542
ENSMUSG00000079259.2	-6.98686	7.51809e-05		ENSMUSG00000037548.15	-7.91408	NA		ENSMUSG00000114649.1	-5.43497	0.0581824
ENSMUSG00000104130.1	-6.98646	0.0279967		ENSMUSG00000050050.17	-7.9126	0.000172574		ENSMUSG00000054003.13	-5.43323	0.0139712
ENSMUSG00000020261.15	-6.98641	6.82365e-06		ENSMUSG00000030361.16	-7.91053	7.98025e-06		ENSMUSG00000043388.8	-5.43148	0.0336502
ENSMUSG00000049687.5	-6.98473	1.48659e-05		ENSMUSG00000033427.14	-7.90827	8.71848e-05		ENSMUSG00000038644.14	-5.42833	2.42957e-07
ENSMUSG00000094747.3	-6.98459	0.00647648		ENSMUSG00000047003.15	-7.90733	1.27653e-08		ENSMUSG00000021457.14	-5.41885	0.000742295
ENSMUSG00000021061.15	-6.9832	1.45999e-05		ENSMUSG00000026303.6	-7.9072	0.00116551		ENSMUSG00000000037.17	-5.41678	0.0065545
ENSMUSG00000086952.1	-6.98169	7.52102e-05		ENSMUSG00000073608.4	-7.90637	0.00219794		ENSMUSG00000114165.1	-5.41282	0.00468363
ENSMUSG00000026649.14	-6.98158	0.000112664		ENSMUSG00000118423.1	-7.90234	2.42493e-08		ENSMUSG00000029843.4	-5.40808	0.0143605
ENSMUSG00000095139.2	-6.98024	0.0130082		ENSMUSG00000023931.5	-7.89564	0.000868911		ENSMUSG00000022034.10	-5.40797	5.12483e-11
ENSMUSG00000044716.12	-6.97865	1.05466e-07		ENSMUSG00000056158.14	-7.89382	0.000726233		ENSMUSG00000097028.2	-5.4058	0.0351175
ENSMUSG00000032400.18	-6.9771	2.41325e-23		ENSMUSG00000036766.12	-7.89297	0.00208627		ENSMUSG00000032815.16	-5.40552	6.58015e-07
ENSMUSG00000103348.1	-6.97637	0.00749934		ENSMUSG00000025359.10	-7.88874	0.00299567		ENSMUSG00000074115.5	-5.40457	0.00611897
ENSMUSG00000026012.2	-6.97485	2.12694e-06		ENSMUSG00000053977.13	-7.88603	7.22544e-05		ENSMUSG00000028687.17	-5.40253	5.21942e-09
ENSMUSG00000056290.16	-6.97061	NA		ENSMUSG00000024210.3	-7.88552	0.000551831		ENSMUSG00000102243.1	-5.39794	0.097078
ENSMUSG00000040694.4	-6.97014	0.000130409		ENSMUSG00000079055.10	-7.88436	4.62405e-06		ENSMUSG00000108520.1	-5.3952	0.00762193
ENSMUSG00000020573.17	-6.97013	0.000700302		ENSMUSG00000096356.3	-7.88307	0.00693353		ENSMUSG00000009941.10	-5.39465	0.0565311
ENSMUSG00000079069.1	-6.9694	6.26213e-06		ENSMUSG00000042262.5	-7.88146	0.000103226		ENSMUSG00000045813.7	-5.39371	0.0491451
ENSMUSG00000102801.1	-6.96851	0.0249394		ENSMUSG00000035407.8	-7.88007	2.78558e-05		ENSMUSG00000108080.1	-5.39136	0.00291129
ENSMUSG00000116830.1	-6.96761	0.0280678		ENSMUSG00000072849.10	-7.87837	0.000216686		ENSMUSG00000067071.8	-5.3907	1.52653e-05
ENSMUSG00000021209.12	-6.96543	0.00142701		ENSMUSG00000041202.12	-7.87812	0.000317547		ENSMUSG00000050919.9	-5.3881	0.0232942
ENSMUSG00000075091.5	-6.96351	0.0090702		ENSMUSG00000019734.16	-7.87798	9.83175e-06		ENSMUSG00000073755.4	-5.38468	0.00068072
ENSMUSG00000037188.7	-6.95906	9.34913e-06		ENSMUSG00000081219.1	-7.87746	0.000272373		ENSMUSG00000040648.14	-5.38273	1.54615e-07
ENSMUSG00000044086.8	-6.9576	0.0162544		ENSMUSG00000107148.1	-7.87635	0.0637562		ENSMUSG00000020914.17	-5.38092	5.5949e-27
ENSMUSG00000046442.4	-6.95517	0.000282095		ENSMUSG00000069072.9	-7.8759	0.00204505		ENSMUSG00000040658.7	-5.37683	1.07375e-11
ENSMUSG00000114172.1	-6.95288	0.00155214		ENSMUSG00000091572.9	-7.87502	0.00380222		ENSMUSG00000037151.8	-5.36942	2.27724e-05
ENSMUSG00000055026.13	-6.95215	0.0183263		ENSMUSG00000074771.10	-7.8732	0.00150357		ENSMUSG00000023873.13	-5.36774	0.000310125
ENSMUSG00000028327.14	-6.95192	0.000626123		ENSMUSG00000062585.11	-7.87309	0.000137701		ENSMUSG00000097887.2	-5.36501	0.00396588
ENSMUSG00000056158.14	-6.95139	0.00295049		ENSMUSG00000090806.2	-7.87198	0.00643201		ENSMUSG00000051678.4	-5.36285	0.0115196
ENSMUSG00000000861.15	-6.95099	0.00138007		ENSMUSG00000047517.12	-7.87135	0.00148702		ENSMUSG00000081219.1	-5.3509	0.0138265
ENSMUSG00000031233.6	-6.95085	0.0252945		ENSMUSG00000097990.1	-7.87101	9.68476e-05		ENSMUSG00000022321.15	-5.35061	0.0360217
ENSMUSG00000109116.1	-6.94991	0.0261456		ENSMUSG00000047473.14	-7.86857	4.56653e-07		ENSMUSG00000025747.12	-5.34927	2.99233e-08
ENSMUSG00000116952.1	-6.94857	NA		ENSMUSG00000050107.2	-7.86637	1.70335e-06		ENSMUSG00000047562.3	-5.34532	0.0173833
ENSMUSG00000027273.13	-6.94528	0.00856377		ENSMUSG00000048764.16	-7.86447	0.00204661		ENSMUSG00000039329.8	-5.34428	0.00661878
ENSMUSG00000003779.16	-6.94489	8.61799e-18		ENSMUSG00000039783.15	-7.86272	8.78677e-05		ENSMUSG00000069310.4	-5.34179	0.00162689
ENSMUSG00000083855.6	-6.94486	0.00960348		ENSMUSG00000021922.17	-7.86258	9.8532e-06		ENSMUSG00000042638.14	-5.34152	0.0811458
ENSMUSG00000022187.2	-6.9448	0.00840707		ENSMUSG00000040310.12	-7.86095	0.00609819		ENSMUSG00000081605.1	-5.33883	0.0709236
ENSMUSG00000024211.15	-6.94468	0.000350515		ENSMUSG00000059303.6	-7.86049	0.00855464		ENSMUSG00000103746.1	-5.33826	0.0215578
ENSMUSG00000063715.2	-6.94311	0.014301		ENSMUSG00000110246.1	-7.85891	0.000253062		ENSMUSG00000029784.13	-5.33683	0.0531292
ENSMUSG00000028226.15	-6.94304	0.000243829		ENSMUSG00000107153.1	-7.85884	0.0643493		ENSMUSG00000098905.2	-5.33431	0.0177768
ENSMUSG00000085984.7	-6.94233	9.74128e-05		ENSMUSG00000025665.16	-7.8587	6.97404e-06		ENSMUSG00000091230.1	-5.33149	0.019843
ENSMUSG00000102874.1	-6.9379	0.00404767		ENSMUSG00000036040.14	-7.85869	2.67054e-08		ENSMUSG00000113626.1	-5.32896	0.000386506
ENSMUSG00000111375.4	-6.93637	0.000180895		ENSMUSG00000047854.5	-7.858	0.000175708		ENSMUSG00000028803.18	-5.32808	0.0184368
ENSMUSG00000042498.16	-6.93626	0.00206412		ENSMUSG00000046295.13	-7.85787	2.72591e-09		ENSMUSG00000074039.10	-5.32432	0.00552765
ENSMUSG00000041911.3	-6.93477	0.00258212		ENSMUSG00000055561.9	-7.85628	2.2101e-05		ENSMUSG00000017723.11	-5.32371	0.033257
ENSMUSG00000025955.13	-6.93381	0.018988		ENSMUSG00000006389.13	-7.85568	0.00561282		ENSMUSG00000102344.1	-5.32342	0.053762
ENSMUSG00000091859.2	-6.93347	0.0078547		ENSMUSG00000021209.12	-7.85369	0.000318248		ENSMUSG00000022652.7	-5.32173	0.0774287
ENSMUSG00000034777.2	-6.93167	5.60293e-05		ENSMUSG00000070498.3	-7.85145	0.00612939		ENSMUSG00000063320.11	-5.3195	4.46924e-16
ENSMUSG00000108080.1	-6.93082	0.000121222		ENSMUSG00000030873.9	-7.8504	8.38064e-05		ENSMUSG00000110495.1	-5.3128	0.0151455
ENSMUSG00000106590.1	-6.93048	0.000154899		ENSMUSG00000024228.12	-7.84894	4.73969e-09		ENSMUSG00000073678.4	-5.31228	0.00772566
ENSMUSG00000103555.1	-6.9302	NA		ENSMUSG00000028804.20	-7.84863	0.000578316		ENSMUSG00000030268.17	-5.31166	6.49552e-08
ENSMUSG00000066057.7	-6.927	3.59381e-06		ENSMUSG00000047495.15	-7.8484	0.000973628		ENSMUSG00000015619.10	-5.31162	0.00630486
ENSMUSG00000111765.1	-6.92641	0.00958137		ENSMUSG00000056529.7	-7.84838	8.74382e-07		ENSMUSG00000033458.17	-5.30304	0.000217985
ENSMUSG00000061576.15	-6.92521	0.000425935		ENSMUSG00000031382.14	-7.84422	0.0010964		ENSMUSG00000031383.8	-5.29683	1.20186e-05
ENSMUSG00000111448.2	-6.92413	0.013023		ENSMUSG00000070547.4	-7.84225	0.0013056		ENSMUSG00000112790.1	-5.29643	0.0577421
ENSMUSG00000015314.10	-6.91982	0.000167179		ENSMUSG00000037846.18	-7.84116	5.66091e-09		ENSMUSG00000092416.2	-5.29585	3.53243e-05
ENSMUSG00000096986.2	-6.91824	1.48251e-05		ENSMUSG00000044633.4	-7.83983	0.00635042		ENSMUSG00000027460.7	-5.29205	0.00332496
ENSMUSG00000030523.18	-6.91789	5.77919e-05		ENSMUSG00000034959.8	-7.83874	6.15831e-06		ENSMUSG00000086404.1	-5.28459	0.00450609
ENSMUSG00000044976.17	-6.91569	0.0184594		ENSMUSG00000085603.3	-7.83832	0.000200707		ENSMUSG00000062526.4	-5.28352	2.17628e-15
ENSMUSG00000054976.14	-6.91518	0.00535297		ENSMUSG00000022759.15	-7.83786	0.00112367		ENSMUSG00000063445.14	-5.2809	7.80619e-08
ENSMUSG00000028803.18	-6.91438	0.00215795		ENSMUSG00000034226.7	-7.83761	2.01353e-06		ENSMUSG00000056418.3	-5.28	0.019078
ENSMUSG00000025716.14	-6.91216	0.0125298		ENSMUSG00000070868.11	-7.83734	0.00083234		ENSMUSG00000024727.9	-5.27875	0.0291381
ENSMUSG00000105700.1	-6.91151	0.0301117		ENSMUSG00000048814.11	-7.83416	0.00101589		ENSMUSG00000026639.18	-5.27554	6.89334e-07
ENSMUSG00000071629.3	-6.91149	0.0282712		ENSMUSG00000026994.9	-7.83412	8.45156e-05		ENSMUSG00000020422.14	-5.27042	7.14876e-09
ENSMUSG00000104744.1	-6.9108	0.0748139		ENSMUSG00000039774.12	-7.83188	6.79412e-05		ENSMUSG00000025279.7	-5.26081	0.00467305
ENSMUSG00000105530.1	-6.91078	0.0706591		ENSMUSG00000029130.12	-7.83087	6.04941e-06		ENSMUSG00000097793.1	-5.25266	3.10145e-06
ENSMUSG00000067242.11	-6.90741	0.000781062		ENSMUSG00000026904.17	-7.8301	6.25527e-05		ENSMUSG00000033350.7	-5.24915	1.96535e-11
ENSMUSG00000025789.9	-6.90541	1.75453e-09		ENSMUSG00000022033.9	-7.82969	7.80036e-09		ENSMUSG00000109866.1	-5.24222	0.0908146
ENSMUSG00000107585.1	-6.90369	0.0202024		ENSMUSG00000079550.9	-7.82666	6.24991e-05		ENSMUSG00000094595.1	-5.24207	0.0195925
ENSMUSG00000097247.2	-6.89933	0.000943283		ENSMUSG00000031111.16	-7.82431	0.0010372		ENSMUSG00000041491.8	-5.23809	1.35388e-06
ENSMUSG00000107171.1	-6.89844	0.0236467		ENSMUSG00000049281.16	-7.82411	0.000289678		ENSMUSG00000025475.17	-5.23518	0.0015921
ENSMUSG00000110654.1	-6.89609	0.0122702		ENSMUSG00000030518.17	-7.82406	2.48682e-05		ENSMUSG00000025977.15	-5.22448	0.00444563
ENSMUSG00000102389.1	-6.89133	0.0553791		ENSMUSG00000052396.7	-7.82353	0.00209031		ENSMUSG00000057789.14	-5.22389	7.64103e-06
ENSMUSG00000036777.8	-6.88954	4.42364e-08		ENSMUSG00000049093.9	-7.8212	0.000887371		ENSMUSG00000110537.1	-5.22205	0.000670427
ENSMUSG00000049539.3	-6.88628	0.000281675		ENSMUSG00000032323.13	-7.81944	1.41661e-06		ENSMUSG00000090700.2	-5.21891	0.0539903
ENSMUSG00000028475.9	-6.88504	2.90504e-06		ENSMUSG00000041552.7	-7.81876	0.000135473		ENSMUSG00000045238.9	-5.21619	0.0309556
ENSMUSG00000021590.7	-6.88485	9.56073e-05		ENSMUSG00000019935.16	-7.81786	0.000776417		ENSMUSG00000015143.15	-5.21347	8.62407e-24
ENSMUSG00000029189.10	-6.88044	2.01751e-05		ENSMUSG00000054910.5	-7.8177	1.63505e-05		ENSMUSG00000022696.17	-5.21196	0.0186931
ENSMUSG00000058981.4	-6.88006	0.0150016		ENSMUSG00000038745.15	-7.81345	0.001959		ENSMUSG00000030187.15	-5.21054	0.0336989
ENSMUSG00000026601.14	-6.87754	0.00326761		ENSMUSG00000004814.10	-7.81093	0.0231106		ENSMUSG00000097073.7	-5.20884	0.0530525
ENSMUSG00000109387.1	-6.87644	0.0256281		ENSMUSG00000043308.2	-7.80994	0.011675		ENSMUSG00000075324.13	-5.20713	0.00179383
ENSMUSG00000055088.5	-6.87634	0.0200029		ENSMUSG00000102722.1	-7.80888	0.00038664		ENSMUSG00000110129.1	-5.20309	0.0159515
ENSMUSG00000082658.1	-6.87589	0.000435966		ENSMUSG00000020808.3	-7.80887	5.37512e-08		ENSMUSG00000097699.2	-5.19842	0.0304314
ENSMUSG00000091405.2	-6.87512	8.2351e-06		ENSMUSG00000054672.13	-7.80668	0.000512047		ENSMUSG00000036067.12	-5.19684	0.0101018
ENSMUSG00000034833.10	-6.87381	0.00218065		ENSMUSG00000113126.1	-7.80592	0.00136447		ENSMUSG00000022945.12	-5.1968	0.00056936
ENSMUSG00000027454.10	-6.87334	2.688e-11		ENSMUSG00000049538.14	-7.80418	0.00167605		ENSMUSG00000116223.1	-5.19552	0.026329
ENSMUSG00000054537.8	-6.87251	0.0305689		ENSMUSG00000016624.15	-7.80269	4.02981e-05		ENSMUSG00000039238.6	-5.19371	NA
ENSMUSG00000104107.1	-6.87132	0.00551175		ENSMUSG00000043931.10	-7.80231	0.000524088		ENSMUSG00000034748.16	-5.19206	0.000887556
ENSMUSG00000006179.9	-6.87014	0.00025594		ENSMUSG00000047953.7	-7.80079	5.65696e-07		ENSMUSG00000067215.5	-5.19192	0.0380856
ENSMUSG00000029830.15	-6.86944	0.000517029		ENSMUSG00000114267.1	-7.79851	8.58983e-05		ENSMUSG00000047220.5	-5.18977	0.055322
ENSMUSG00000085826.1	-6.86614	0.000132867		ENSMUSG00000104918.1	-7.79804	4.17744e-07		ENSMUSG00000116628.1	-5.18736	NA
ENSMUSG00000046782.14	-6.86145	0.000442422		ENSMUSG00000094747.3	-7.79743	0.00235148		ENSMUSG00000058806.14	-5.18581	9.18384e-05
ENSMUSG00000024989.15	-6.86	NA		ENSMUSG00000026312.17	-7.79723	0.0120817		ENSMUSG00000048373.8	-5.18395	7.76002e-06
ENSMUSG00000078598.11	-6.85701	0.0208302		ENSMUSG00000034416.18	-7.79692	0.00195783		ENSMUSG00000111547.1	-5.18108	0.00253814
ENSMUSG00000007034.15	-6.85512	0.00232634		ENSMUSG00000029074.14	-7.79595	0.00628008		ENSMUSG00000052675.11	-5.18047	0.00117636
ENSMUSG00000085558.7	-6.85342	0.000231835		ENSMUSG00000044199.6	-7.79489	3.43989e-07		ENSMUSG00000060639.5	-5.17916	2.80093e-05
ENSMUSG00000102747.1	-6.85185	0.0702509		ENSMUSG00000112944.1	-7.7941	0.00140918		ENSMUSG00000073652.10	-5.17542	0.00551238
ENSMUSG00000033569.17	-6.85072	0.00336934		ENSMUSG00000085591.1	-7.794	0.012118		ENSMUSG00000083856.1	-5.17403	0.0440069
ENSMUSG00000101969.2	-6.8486	0.00947652		ENSMUSG00000040838.10	-7.79086	0.000288316		ENSMUSG00000027298.17	-5.17134	1.13061e-05
ENSMUSG00000054013.6	-6.8478	0.00168082		ENSMUSG00000026556.15	-7.78902	8.11492e-11		ENSMUSG00000025219.13	-5.17129	0.124497
ENSMUSG00000028539.14	-6.8459	0.000204038		ENSMUSG00000053338.9	-7.78626	2.26491e-06		ENSMUSG00000032387.15	-5.16667	2.86007e-06
ENSMUSG00000105791.1	-6.84585	0.0166827		ENSMUSG00000095961.2	-7.78606	0.066864		ENSMUSG00000078867.9	-5.16573	0.00150904
ENSMUSG00000096440.1	-6.84516	0.00143531		ENSMUSG00000031079.12	-7.78567	3.25612e-06		ENSMUSG00000087574.1	-5.15952	5.5552e-06
ENSMUSG00000060988.12	-6.84461	0.00675972		ENSMUSG00000105290.1	-7.78366	0.00156299		ENSMUSG00000085498.1	-5.15196	0.0178447
ENSMUSG00000087579.7	-6.84295	0.00329666		ENSMUSG00000117721.1	-7.7826	0.00103095		ENSMUSG00000041703.7	-5.15054	0.0613976
ENSMUSG00000039476.13	-6.84025	8.86894e-11		ENSMUSG00000045467.13	-7.78083	0.00118426		ENSMUSG00000020086.6	-5.14223	2.29944e-05
ENSMUSG00000104528.1	-6.83739	0.0207903		ENSMUSG00000031952.5	-7.77933	0.0252748		ENSMUSG00000054013.6	-5.14136	0.0187982
ENSMUSG00000053111.13	-6.83734	0.00523211		ENSMUSG00000097287.3	-7.77918	9.20128e-05		ENSMUSG00000050270.12	-5.13745	0.047272
ENSMUSG00000103402.1	-6.83694	0.0237141		ENSMUSG00000060180.12	-7.77851	0.00175176		ENSMUSG00000107254.1	-5.13676	0.0598814
ENSMUSG00000049097.9	-6.83523	0.000137606		ENSMUSG00000049583.15	-7.77841	0.00312109		ENSMUSG00000109119.1	-5.12765	0.0154984
ENSMUSG00000109398.2	-6.83451	0.00155488		ENSMUSG00000043126.5	-7.77793	4.82148e-07		ENSMUSG00000074165.10	-5.12649	2.95954e-06
ENSMUSG00000038916.7	-6.83446	0.00250598		ENSMUSG00000101930.1	-7.7743	0.00606597		ENSMUSG00000040086.13	-5.12448	0.011055
ENSMUSG00000028807.2	-6.83441	1.76693e-12		ENSMUSG00000030393.8	-7.77407	3.34423e-06		ENSMUSG00000031821.11	-5.12303	1.71664e-06
ENSMUSG00000086026.1	-6.8344	0.0248478		ENSMUSG00000026532.7	-7.77238	0.000320391		ENSMUSG00000032221.14	-5.12041	1.17975e-08
ENSMUSG00000103055.1	-6.83439	0.0244921		ENSMUSG00000022212.15	-7.77228	0.00637449		ENSMUSG00000021098.14	-5.12021	0.0182164
ENSMUSG00000000560.9	-6.83438	0.0237788		ENSMUSG00000026601.14	-7.77227	0.000875953		ENSMUSG00000046318.16	-5.11431	0.0125261
ENSMUSG00000070868.11	-6.8325	0.00361583		ENSMUSG00000030043.11	-7.77098	0.00684528		ENSMUSG00000052087.14	-5.11328	0.014175
ENSMUSG00000106404.1	-6.83241	0.0288557		ENSMUSG00000025141.3	-7.76998	1.36814e-05		ENSMUSG00000032128.15	-5.10541	0.0401491
ENSMUSG00000098318.7	-6.83168	1.04326e-11		ENSMUSG00000021176.6	-7.76829	3.43356e-06		ENSMUSG00000029557.7	-5.10359	0.000402201
ENSMUSG00000113688.1	-6.83167	0.0725466		ENSMUSG00000079698.7	-7.76828	0.00163114		ENSMUSG00000050069.3	-5.10139	0.00535471
ENSMUSG00000108659.1	-6.82982	0.00203073		ENSMUSG00000030731.13	-7.76692	1.88361e-06		ENSMUSG00000048764.16	-5.10027	0.0464076
ENSMUSG00000027070.14	-6.82845	0.00108379		ENSMUSG00000041907.9	-7.76681	0.000200226		ENSMUSG00000087365.7	-5.09898	0.00785682
ENSMUSG00000110010.1	-6.82643	2.49641e-05		ENSMUSG00000027525.18	-7.76453	2.61493e-05		ENSMUSG00000106020.1	-5.09567	0.0908342
ENSMUSG00000074635.3	-6.82491	0.000137671		ENSMUSG00000037440.8	-7.76436	3.58081e-05		ENSMUSG00000000884.17	-5.09355	5.25475e-08
ENSMUSG00000076433.4	-6.82175	0.00123146		ENSMUSG00000067028.11	-7.76266	0.0109345		ENSMUSG00000102882.1	-5.08859	0.0282312
ENSMUSG00000047369.17	-6.82115	0.00793446		ENSMUSG00000103378.1	-7.76217	0.00173339		ENSMUSG00000079511.8	-5.08775	0.0133034
ENSMUSG00000094531.3	-6.81931	0.0129845		ENSMUSG00000094672.2	-7.76083	0.00803522		ENSMUSG00000113647.1	-5.08692	0.0620686
ENSMUSG00000104154.1	-6.81912	0.00962277		ENSMUSG00000048485.12	-7.7606	0.00117696		ENSMUSG00000102278.1	-5.08452	0.0129213
ENSMUSG00000086665.1	-6.81609	0.00905289		ENSMUSG00000012350.15	-7.75733	0.000318713		ENSMUSG00000049285.4	-5.08431	0.000117268
ENSMUSG00000100594.1	-6.81517	1.82349e-07		ENSMUSG00000027188.8	-7.75726	2.41876e-05		ENSMUSG00000026649.14	-5.08266	0.0052148
ENSMUSG00000053399.9	-6.81491	0.108839		ENSMUSG00000025716.14	-7.7488	0.00509326		ENSMUSG00000036526.8	-5.0824	0.016426
ENSMUSG00000099757.1	-6.81372	0.00476498		ENSMUSG00000022652.7	-7.74868	0.00996522		ENSMUSG00000024883.8	-5.0787	6.25687e-06
ENSMUSG00000090362.2	-6.81241	0.0255521		ENSMUSG00000074627.11	-7.74863	0.00122284		ENSMUSG00000068962.7	-5.07689	0.00799254
ENSMUSG00000102266.1	-6.81118	NA		ENSMUSG00000035472.14	-7.74713	0.000259513		ENSMUSG00000044456.16	-5.07622	9.89557e-07
ENSMUSG00000041609.16	-6.80826	1.31184e-07		ENSMUSG00000074564.3	-7.74579	0.00941281		ENSMUSG00000027533.10	-5.07475	2.6246e-12
ENSMUSG00000030030.5	-6.80435	5.5605e-06		ENSMUSG00000087364.1	-7.74337	0.00137885		ENSMUSG00000034161.8	-5.07439	1.62557e-06
ENSMUSG00000046634.12	-6.80257	0.00738058		ENSMUSG00000033595.7	-7.74326	9.19287e-05		ENSMUSG00000110618.1	-5.07185	NA
ENSMUSG00000039774.12	-6.80201	0.000553436		ENSMUSG00000111378.1	-7.74069	0.00285769		ENSMUSG00000036422.10	-5.07031	0.0927359
ENSMUSG00000040594.19	-6.80186	0.00074627		ENSMUSG00000028396.5	-7.73997	5.03927e-06		ENSMUSG00000046057.4	-5.06191	0.00271476
ENSMUSG00000106426.1	-6.80069	1.35324e-06		ENSMUSG00000030792.8	-7.7386	1.92522e-05		ENSMUSG00000096971.2	-5.06088	0.00100838
ENSMUSG00000054763.9	-6.79922	0.00394538		ENSMUSG00000079259.2	-7.73819	1.12445e-05		ENSMUSG00000071893.7	-5.06068	0.0731423
ENSMUSG00000108249.1	-6.79842	NA		ENSMUSG00000115151.1	-7.736	0.00107509		ENSMUSG00000109599.1	-5.06028	0.00523143
ENSMUSG00000091531.2	-6.79482	0.0256658		ENSMUSG00000097383.1	-7.73577	7.27205e-07		ENSMUSG00000029155.16	-5.05946	0.0176503
ENSMUSG00000108035.1	-6.79379	0.00871784		ENSMUSG00000091620.3	-7.73566	0.00887915		ENSMUSG00000022178.11	-5.05694	1.77331e-05
ENSMUSG00000049648.4	-6.79216	0.0243708		ENSMUSG00000018849.6	-7.73469	4.54793e-10		ENSMUSG00000090041.1	-5.04482	0.030122
ENSMUSG00000102420.1	-6.79127	0.0368256		ENSMUSG00000046610.15	-7.73217	0.000296112		ENSMUSG00000052396.7	-5.04371	0.0482158
ENSMUSG00000105184.1	-6.79124	0.0340432		ENSMUSG00000027048.15	-7.73204	0.00515798		ENSMUSG00000001525.10	-5.04285	4.77744e-73
ENSMUSG00000027009.18	-6.79102	2.29254e-06		ENSMUSG00000105472.1	-7.73187	0.0018821		ENSMUSG00000097386.1	-5.04266	0.0648
ENSMUSG00000101519.1	-6.7909	1.83816e-05		ENSMUSG00000033740.17	-7.72933	0.00122323		ENSMUSG00000100680.1	-5.04243	0.000298715
ENSMUSG00000057446.3	-6.79048	0.0872303		ENSMUSG00000101792.1	-7.72754	0.00228692		ENSMUSG00000031297.14	-5.03807	0.00147282
ENSMUSG00000061388.11	-6.79042	NA		ENSMUSG00000111465.1	-7.72701	0.000199916		ENSMUSG00000036768.6	-5.03716	2.32933e-19
ENSMUSG00000118559.1	-6.79021	4.07364e-07		ENSMUSG00000114384.1	-7.7261	0.000697469		ENSMUSG00000005947.11	-5.02805	0.0126814
ENSMUSG00000032114.9	-6.78902	1.6377e-10		ENSMUSG00000109108.1	-7.72604	3.64937e-08		ENSMUSG00000102893.1	-5.02627	0.00251124
ENSMUSG00000036647.5	-6.78605	0.0107278		ENSMUSG00000110618.1	-7.72397	NA		ENSMUSG00000027959.14	-5.02188	1.03306e-06
ENSMUSG00000006764.8	-6.78487	0.00159757		ENSMUSG00000078157.1	-7.72384	0.00193302		ENSMUSG00000110894.1	-5.02187	0.0622946
ENSMUSG00000100527.1	-6.78396	0.0438158		ENSMUSG00000016028.10	-7.72249	0.00225073		ENSMUSG00000056854.4	-5.02025	0.107485
ENSMUSG00000047938.7	-6.78079	0.0012721		ENSMUSG00000059030.5	-7.72181	NA		ENSMUSG00000040434.16	-5.0192	0.0206332
ENSMUSG00000104918.1	-6.78019	1.14698e-05		ENSMUSG00000073458.2	-7.72133	0.00748803		ENSMUSG00000051817.8	-5.01709	NA
ENSMUSG00000040838.10	-6.77812	0.00161917		ENSMUSG00000015966.17	-7.72132	2.97521e-06		ENSMUSG00000103570.1	-5.0168	0.00253489
ENSMUSG00000028240.2	-6.77771	0.0135878		ENSMUSG00000028003.6	-7.72131	0.0017638		ENSMUSG00000110654.1	-5.01167	0.0695704
ENSMUSG00000096433.2	-6.77586	9.40228e-05		ENSMUSG00000007035.15	-7.72106	1.66461e-08		ENSMUSG00000053965.10	-5.00752	0.000113301
ENSMUSG00000104525.1	-6.77479	0.00708812		ENSMUSG00000114832.2	-7.71866	0.00750735		ENSMUSG00000104986.1	-5.00704	0.0221827
ENSMUSG00000029490.4	-6.77395	0.000396994		ENSMUSG00000092054.3	-7.71674	0.0122459		ENSMUSG00000097398.2	-5.00692	0.0150562
ENSMUSG00000096002.2	-6.77372	0.111002		ENSMUSG00000025163.6	-7.71667	0.000328042		ENSMUSG00000073176.4	-5.00475	1.63503e-06
ENSMUSG00000115330.1	-6.77286	0.00297065		ENSMUSG00000078780.7	-7.71599	0.000219106		ENSMUSG00000059027.14	-5.00397	0.0347382
ENSMUSG00000091624.2	-6.77216	0.0233946		ENSMUSG00000113687.1	-7.7146	0.00118646		ENSMUSG00000023151.9	-5.00385	0.0670489
ENSMUSG00000116624.1	-6.77179	0.0108737		ENSMUSG00000039097.5	-7.71407	7.21889e-05		ENSMUSG00000022177.9	-4.99859	NA
ENSMUSG00000102236.1	-6.76941	0.0868619		ENSMUSG00000029843.4	-7.71407	0.000455393		ENSMUSG00000039842.15	-4.99844	0.000885116
ENSMUSG00000082396.4	-6.76798	0.000392488		ENSMUSG00000019936.10	-7.71158	0.00846366		ENSMUSG00000107430.1	-4.99557	0.0664481
ENSMUSG00000072915.3	-6.76778	0.000485993		ENSMUSG00000063767.4	-7.7102	2.52522e-06		ENSMUSG00000026387.15	-4.9955	0.00800798
ENSMUSG00000115538.1	-6.76288	0.00463668		ENSMUSG00000109945.1	-7.70982	0.00687009		ENSMUSG00000030604.9	-4.99474	0.00191101
ENSMUSG00000020865.16	-6.76076	9.21655e-05		ENSMUSG00000031285.14	-7.7094	0.00291371		ENSMUSG00000025395.14	-4.99431	3.172e-11
ENSMUSG00000011305.11	-6.75629	0.00343522		ENSMUSG00000045083.14	-7.70599	0.000708333		ENSMUSG00000085665.1	-4.9869	0.00477266
ENSMUSG00000024180.14	-6.75361	1.38152e-07		ENSMUSG00000108841.1	-7.70585	0.00154173		ENSMUSG00000021095.5	-4.98549	0.053994
ENSMUSG00000061653.4	-6.75299	0.0242704		ENSMUSG00000070501.14	-7.70565	0.000553464		ENSMUSG00000046574.8	-4.98541	3.17107e-07
ENSMUSG00000060084.4	-6.75244	0.0235562		ENSMUSG00000073043.5	-7.70487	0.00355642		ENSMUSG00000113159.1	-4.98083	0.0764773
ENSMUSG00000071553.10	-6.75243	0.00306025		ENSMUSG00000108132.1	-7.70399	0.00177028		ENSMUSG00000029923.4	-4.97988	0.103995
ENSMUSG00000045225.4	-6.75037	0.0297542		ENSMUSG00000022208.12	-7.70354	0.00425758		ENSMUSG00000041939.14	-4.97915	4.77698e-13
ENSMUSG00000056296.17	-6.7503	0.025277		ENSMUSG00000034098.14	-7.70329	0.00895233		ENSMUSG00000112442.1	-4.97879	0.0619369
ENSMUSG00000030365.11	-6.75029	0.00301524		ENSMUSG00000039321.1	-7.70268	0.00541495		ENSMUSG00000082070.1	-4.97758	0.000918807
ENSMUSG00000051504.18	-6.75004	0.00205048		ENSMUSG00000021880.7	-7.70211	5.67334e-05		ENSMUSG00000028755.3	-4.97635	0.000748465
ENSMUSG00000105026.1	-6.74979	0.0334587		ENSMUSG00000102389.1	-7.7016	0.0321893		ENSMUSG00000025582.4	-4.97515	3.13911e-05
ENSMUSG00000023403.14	-6.74924	0.0267567		ENSMUSG00000050600.5	-7.69823	0.000661378		ENSMUSG00000071636.8	-4.97515	0.0200023
ENSMUSG00000037922.13	-6.74922	0.00307996		ENSMUSG00000000247.11	-7.69746	0.000371999		ENSMUSG00000016757.11	-4.97423	2.24411e-07
ENSMUSG00000024261.6	-6.74876	0.0311736		ENSMUSG00000116957.1	-7.69718	2.3535e-06		ENSMUSG00000030041.9	-4.97126	0.00332285
ENSMUSG00000106604.1	-6.74841	NA		ENSMUSG00000055026.13	-7.69709	0.00897016		ENSMUSG00000118423.1	-4.96414	0.000507746
ENSMUSG00000050587.14	-6.74819	4.02505e-05		ENSMUSG00000079157.4	-7.69531	0.00290465		ENSMUSG00000051517.14	-4.9629	NA
ENSMUSG00000109771.1	-6.74817	1.28549e-05		ENSMUSG00000038540.14	-7.69506	5.99676e-05		ENSMUSG00000004939.7	-4.95505	0.0253189
ENSMUSG00000045746.3	-6.74485	0.000818891		ENSMUSG00000031886.14	-7.69429	5.14329e-06		ENSMUSG00000023104.9	-4.95345	6.4946e-09
ENSMUSG00000086095.2	-6.74342	0.0103107		ENSMUSG00000042581.14	-7.69299	0.0021054		ENSMUSG00000024968.14	-4.9522	3.6225e-06
ENSMUSG00000114617.1	-6.74321	0.00690582		ENSMUSG00000049625.6	-7.69187	0.000250333		ENSMUSG00000028378.6	-4.95093	9.09402e-18
ENSMUSG00000037995.15	-6.7428	2.11936e-10		ENSMUSG00000028755.3	-7.69	1.31602e-07		ENSMUSG00000044628.5	-4.94826	0.0464012
ENSMUSG00000094910.1	-6.74103	0.00592577		ENSMUSG00000013338.16	-7.6899	0.00229084		ENSMUSG00000002617.14	-4.94611	3.39544e-07
ENSMUSG00000056671.7	-6.74078	2.78711e-13		ENSMUSG00000023043.7	-7.68973	1.39757e-09		ENSMUSG00000019773.7	-4.94478	2.3205e-09
ENSMUSG00000054074.9	-6.73173	0.00593127		ENSMUSG00000020491.15	-7.68843	1.00357e-05		ENSMUSG00000097403.2	-4.94343	0.00160056
ENSMUSG00000063594.5	-6.72925	0.000583591		ENSMUSG00000047507.12	-7.68755	7.9214e-06		ENSMUSG00000062609.14	-4.94318	0.0945931
ENSMUSG00000115106.1	-6.72769	0.0373549		ENSMUSG00000090307.7	-7.68732	0.000458188		ENSMUSG00000053398.11	-4.94194	9.0296e-18
ENSMUSG00000103129.1	-6.72703	NA		ENSMUSG00000091415.5	-7.68694	0.00775186		ENSMUSG00000021611.9	-4.9408	0.0491458
ENSMUSG00000102179.1	-6.7266	0.0393367		ENSMUSG00000109398.2	-7.68531	0.0003672		ENSMUSG00000047603.9	-4.93952	2.52537e-06
ENSMUSG00000073111.3	-6.7266	0.0393367		ENSMUSG00000044365.15	-7.68457	0.00219593		ENSMUSG00000115596.1	-4.93633	0.0449244
ENSMUSG00000103025.1	-6.72659	0.0384992		ENSMUSG00000086496.1	-7.68433	0.00857735		ENSMUSG00000030614.8	-4.93097	1.45279e-11
ENSMUSG00000095279.2	-6.72656	0.0353877		ENSMUSG00000042268.10	-7.68302	0.00197826		ENSMUSG00000034438.16	-4.92414	0.0115434
ENSMUSG00000049926.5	-6.72655	0.0349385		ENSMUSG00000109372.1	-7.68174	0.00830387		ENSMUSG00000042846.8	-4.92411	0.0171391
ENSMUSG00000075172.3	-6.72628	0.078874		ENSMUSG00000036800.8	-7.68163	0.000770801		ENSMUSG00000021175.15	-4.92394	5.86275e-05
ENSMUSG00000068231.5	-6.72571	0.00561986		ENSMUSG00000099722.3	-7.68145	0.00799003		ENSMUSG00000050010.8	-4.92357	0.0180414
ENSMUSG00000066108.7	-6.72321	0.00336726		ENSMUSG00000005640.11	-7.68051	0.008178		ENSMUSG00000075266.5	-4.91755	6.58218e-06
ENSMUSG00000111758.1	-6.72192	0.00182008		ENSMUSG00000074736.10	-7.67738	0.0250528		ENSMUSG00000062794.8	-4.9173	0.00314967
ENSMUSG00000031966.7	-6.72119	0.0128325		ENSMUSG00000019230.14	-7.67728	0.00440285		ENSMUSG00000063354.7	-4.91576	0.0418108
ENSMUSG00000096345.1	-6.71946	0.0410518		ENSMUSG00000035509.17	-7.67664	0.00129575		ENSMUSG00000005470.8	-4.9149	3.73103e-07
ENSMUSG00000097893.8	-6.71773	0.00891711		ENSMUSG00000087013.7	-7.67564	0.000770612		ENSMUSG00000027315.13	-4.91374	0.010504
ENSMUSG00000109481.1	-6.71552	0.00902234		ENSMUSG00000042501.12	-7.67554	0.0030029		ENSMUSG00000050164.11	-4.91255	0.0627237
ENSMUSG00000035472.14	-6.71286	0.0015782		ENSMUSG00000072720.9	-7.67531	1.40837e-08		ENSMUSG00000026971.15	-4.91144	3.81207e-08
ENSMUSG00000107742.1	-6.70996	0.000329338		ENSMUSG00000016200.14	-7.67499	0.000118995		ENSMUSG00000040570.14	-4.90606	0.00472318
ENSMUSG00000111254.1	-6.70782	0.00141609		ENSMUSG00000033805.12	-7.67483	0.00219935		ENSMUSG00000084142.1	-4.90492	0.00600671
ENSMUSG00000103916.1	-6.70733	0.011228		ENSMUSG00000113186.1	-7.67453	0.00255572		ENSMUSG00000027490.17	-4.89877	3.85799e-08
ENSMUSG00000030604.9	-6.70727	2.90862e-05		ENSMUSG00000115425.1	-7.67444	0.000363182		ENSMUSG00000090626.9	-4.89822	2.59359e-05
ENSMUSG00000105820.1	-6.70609	0.0336333		ENSMUSG00000032942.14	-7.67297	0.00179807		ENSMUSG00000051599.4	-4.89646	0.0765247
ENSMUSG00000040649.15	-6.70528	0.00229672		ENSMUSG00000107706.1	-7.67095	0.00325778		ENSMUSG00000109693.1	-4.89624	0.0815732
ENSMUSG00000030237.14	-6.70479	0.00251664		ENSMUSG00000040594.19	-7.67013	0.000142006		ENSMUSG00000059659.7	-4.89194	0.000257914
ENSMUSG00000046590.3	-6.7046	0.042546		ENSMUSG00000021356.10	-7.66964	2.94678e-07		ENSMUSG00000115970.1	-4.88866	0.0390616
ENSMUSG00000061165.9	-6.70407	NA		ENSMUSG00000049908.6	-7.66947	0.00202174		ENSMUSG00000034275.18	-4.88693	4.98127e-06
ENSMUSG00000048368.9	-6.70307	1.96755e-05		ENSMUSG00000035818.14	-7.66631	8.03478e-05		ENSMUSG00000008482.9	-4.8851	0.0784974
ENSMUSG00000041907.9	-6.70062	0.00136136		ENSMUSG00000021732.14	-7.66569	0.00393135		ENSMUSG00000087247.3	-4.88337	0.0526665
ENSMUSG00000116597.1	-6.7005	0.00117738		ENSMUSG00000074758.10	-7.66431	0.00813873		ENSMUSG00000054181.11	-4.88124	0.0278779
ENSMUSG00000113687.1	-6.69686	0.00494216		ENSMUSG00000063611.5	-7.66376	0.00235883		ENSMUSG00000021714.15	-4.88109	3.48916e-05
ENSMUSG00000027387.11	-6.69256	7.53636e-08		ENSMUSG00000029206.13	-7.66315	0.00283756		ENSMUSG00000045509.7	-4.87661	0.078721
ENSMUSG00000102571.1	-6.69077	NA		ENSMUSG00000028068.14	-7.66153	5.19577e-08		ENSMUSG00000112640.1	-4.87402	0.00215795
ENSMUSG00000100783.1	-6.68789	6.86268e-05		ENSMUSG00000047220.5	-7.66101	0.00454223		ENSMUSG00000071547.4	-4.87246	6.51792e-11
ENSMUSG00000086942.1	-6.68732	6.55753e-06		ENSMUSG00000029375.6	-7.6585	0.00685903		ENSMUSG00000049823.9	-4.8716	0.000191514
ENSMUSG00000034997.5	-6.68685	0.00371711		ENSMUSG00000097491.1	-7.65761	0.00126042		ENSMUSG00000006310.10	-4.87048	0.00480771
ENSMUSG00000051705.13	-6.68668	3.81834e-10		ENSMUSG00000034000.15	-7.65749	0.00785137		ENSMUSG00000112770.1	-4.86979	0.0287132
ENSMUSG00000111442.1	-6.685	0.0116356		ENSMUSG00000109394.2	-7.65709	0.00259762		ENSMUSG00000033855.15	-4.86755	1.44128e-06
ENSMUSG00000091734.2	-6.68315	0.0083951		ENSMUSG00000042216.13	-7.6534	1.46758e-08		ENSMUSG00000000028.15	-4.86542	3.05471e-06
ENSMUSG00000022491.5	-6.68289	0.00540316		ENSMUSG00000070298.6	-7.6522	0.008184		ENSMUSG00000020583.4	-4.86538	0.0128526
ENSMUSG00000073598.3	-6.6828	5.33209e-05		ENSMUSG00000109286.1	-7.65209	0.00374426		ENSMUSG00000092029.1	-4.8586	0.000159793
ENSMUSG00000105702.1	-6.68268	0.0335293		ENSMUSG00000010797.6	-7.65087	4.73876e-05		ENSMUSG00000036834.16	-4.85696	0.0645603
ENSMUSG00000075139.3	-6.68222	NA		ENSMUSG00000091076.2	-7.65027	0.01026		ENSMUSG00000044162.12	-4.8569	0.0262288
ENSMUSG00000115589.1	-6.68188	0.0837797		ENSMUSG00000042115.4	-7.6478	1.76763e-05		ENSMUSG00000105076.1	-4.85677	0.0716723
ENSMUSG00000049103.14	-6.68152	NA		ENSMUSG00000000318.16	-7.64749	0.000238779		ENSMUSG00000097310.2	-4.85646	0.0698846
ENSMUSG00000079157.4	-6.67815	0.00984545		ENSMUSG00000109125.1	-7.64589	0.000640593		ENSMUSG00000099759.1	-4.85604	0.031574
ENSMUSG00000074653.10	-6.67763	0.0107156		ENSMUSG00000010505.16	-7.64483	0.00207936		ENSMUSG00000103408.1	-4.85519	0.0276087
ENSMUSG00000073893.6	-6.67665	0.0143405		ENSMUSG00000043740.15	-7.64482	2.45653e-07		ENSMUSG00000097253.2	-4.85369	0.00973412
ENSMUSG00000090919.6	-6.67634	0.00615587		ENSMUSG00000086484.1	-7.64476	8.35567e-05		ENSMUSG00000081467.1	-4.85325	0.0111185
ENSMUSG00000075380.2	-6.67602	0.0129017		ENSMUSG00000112990.1	-7.64379	0.000843555		ENSMUSG00000025154.15	-4.85086	NA
ENSMUSG00000103149.1	-6.67596	0.000105572		ENSMUSG00000066319.6	-7.64342	0.000415688		ENSMUSG00000062510.12	-4.85055	0.00560859
ENSMUSG00000026247.13	-6.67451	0.00029326		ENSMUSG00000028664.14	-7.64335	1.59446e-05		ENSMUSG00000097613.1	-4.85023	0.14334
ENSMUSG00000041399.3	-6.6732	0.0111137		ENSMUSG00000019888.16	-7.6427	0.00347689		ENSMUSG00000074281.3	-4.85007	0.0854135
ENSMUSG00000062319.2	-6.67232	0.00700078		ENSMUSG00000043747.12	-7.64057	0.00081606		ENSMUSG00000086942.1	-4.84974	0.00121795
ENSMUSG00000055567.18	-6.6707	0.00166648		ENSMUSG00000058897.18	-7.63985	0.000125169		ENSMUSG00000086111.1	-4.84876	0.0392215
ENSMUSG00000066749.3	-6.66974	0.0118521		ENSMUSG00000113853.1	-7.63922	0.00331967		ENSMUSG00000047654.6	-4.84875	0.0145293
ENSMUSG00000049882.10	-6.66731	2.56043e-06		ENSMUSG00000059201.12	-7.63785	3.80874e-05		ENSMUSG00000006800.14	-4.84825	6.13117e-07
ENSMUSG00000049122.17	-6.66463	0.00316801		ENSMUSG00000043230.2	-7.63784	0.000372		ENSMUSG00000097339.5	-4.84815	0.0360497
ENSMUSG00000097797.6	-6.66461	5.69297e-05		ENSMUSG00000042846.8	-7.63708	0.000197268		ENSMUSG00000027238.17	-4.84506	0.0506414
ENSMUSG00000050751.14	-6.66398	3.71775e-05		ENSMUSG00000044583.13	-7.63318	0.00770905		ENSMUSG00000049600.8	-4.84496	1.18381e-06
ENSMUSG00000020639.14	-6.66296	0.0028342		ENSMUSG00000045733.7	-7.63243	0.000260784		ENSMUSG00000021342.14	-4.84408	0.00341338
ENSMUSG00000108896.1	-6.66166	0.0315787		ENSMUSG00000026605.14	-7.63178	7.61391e-13		ENSMUSG00000068735.14	-4.84397	5.91571e-13
ENSMUSG00000114996.1	-6.66035	0.0066056		ENSMUSG00000028539.14	-7.63126	3.37347e-05		ENSMUSG00000097893.8	-4.84359	0.0602965
ENSMUSG00000111767.1	-6.66024	0.00620571		ENSMUSG00000026726.10	-7.62856	2.38972e-05		ENSMUSG00000068154.5	-4.84069	0.0874352
ENSMUSG00000035131.14	-6.65991	0.0303152		ENSMUSG00000046240.8	-7.6271	0.000388974		ENSMUSG00000097191.2	-4.83353	0.0295292
ENSMUSG00000073922.2	-6.65914	0.0828539		ENSMUSG00000039838.11	-7.62683	0.00149648		ENSMUSG00000049307.6	-4.82939	0.00081083
ENSMUSG00000075121.2	-6.65896	0.0492662		ENSMUSG00000114617.1	-7.62633	0.00222621		ENSMUSG00000029545.13	-4.82917	4.03278e-05
ENSMUSG00000105861.1	-6.6589	0.012195		ENSMUSG00000069378.14	-7.62548	0.00224332		ENSMUSG00000048481.15	-4.82713	8.26258e-05
ENSMUSG00000021747.12	-6.65833	0.00885811		ENSMUSG00000040569.13	-7.62358	1.19338e-05		ENSMUSG00000062588.4	-4.82508	3.60623e-08
ENSMUSG00000059908.9	-6.65651	0.00991574		ENSMUSG00000046924.4	-7.62344	0.00564816		ENSMUSG00000028251.5	-4.82448	0.00015027
ENSMUSG00000074771.10	-6.65577	0.00737314		ENSMUSG00000067370.4	-7.62236	1.03657e-06		ENSMUSG00000019813.16	-4.82171	7.00884e-06
ENSMUSG00000105607.1	-6.65541	0.00315043		ENSMUSG00000091358.2	-7.62211	0.00277259		ENSMUSG00000108507.1	-4.81886	0.0198465
ENSMUSG00000086544.1	-6.6547	0.00707859		ENSMUSG00000020083.13	-7.6213	3.49572e-08		ENSMUSG00000047894.2	-4.81718	0.0396409
ENSMUSG00000030402.5	-6.65467	0.00704591		ENSMUSG00000041984.2	-7.62037	0.0117587		ENSMUSG00000028197.4	-4.81684	0.0259632
ENSMUSG00000061602.3	-6.65373	0.0121832		ENSMUSG00000044976.17	-7.6193	0.00939234		ENSMUSG00000038028.9	-4.81278	2.46883e-05
ENSMUSG00000039763.10	-6.65137	0.000772689		ENSMUSG00000045246.11	-7.61887	0.00856173		ENSMUSG00000059305.12	-4.81153	0.00860549
ENSMUSG00000046449.15	-6.65079	0.00528018		ENSMUSG00000049037.8	-7.61789	0.000530551		ENSMUSG00000097832.1	-4.81139	0.0279529
ENSMUSG00000114053.1	-6.64823	0.00408259		ENSMUSG00000028332.13	-7.61769	2.01127e-05		ENSMUSG00000117698.1	-4.811	0.000410244
ENSMUSG00000012443.4	-6.64761	1.2053e-10		ENSMUSG00000050505.7	-7.61657	0.00531945		ENSMUSG00000046861.9	-4.81025	3.53082e-06
ENSMUSG00000115151.1	-6.64697	0.00501947		ENSMUSG00000025934.15	-7.61456	2.69388e-05		ENSMUSG00000071089.3	-4.80674	0.0797122
ENSMUSG00000054196.7	-6.64684	2.42851e-06		ENSMUSG00000067103.6	-7.61376	0.00237473		ENSMUSG00000097569.2	-4.80656	0.0690046
ENSMUSG00000107155.1	-6.64373	0.00789103		ENSMUSG00000099930.1	-7.61366	0.00989041		ENSMUSG00000021211.4	-4.80653	0.0841719
ENSMUSG00000096141.2	-6.64133	0.0213757		ENSMUSG00000031980.10	-7.61271	0.0244458		ENSMUSG00000037477.8	-4.80633	0.0884888
ENSMUSG00000021384.14	-6.64111	4.34335e-05		ENSMUSG00000038725.13	-7.61231	0.000248283		ENSMUSG00000059645.6	-4.80513	0.082391
ENSMUSG00000085687.1	-6.64093	0.00362664		ENSMUSG00000025955.13	-7.61015	0.00999734		ENSMUSG00000108258.1	-4.80503	0.126901
ENSMUSG00000020014.17	-6.63942	0.00254228		ENSMUSG00000056223.8	-7.60499	0.00889811		ENSMUSG00000054074.9	-4.79808	0.0508511
ENSMUSG00000096035.2	-6.63902	0.00483878		ENSMUSG00000076749.2	-7.60378	0.00240232		ENSMUSG00000020698.11	-4.78633	0.0421329
ENSMUSG00000108146.1	-6.63855	0.0284137		ENSMUSG00000054892.14	-7.60314	5.79727e-06		ENSMUSG00000057697.2	-4.78562	0.241348
ENSMUSG00000118298.1	-6.6369	0.0360257		ENSMUSG00000021611.9	-7.60262	0.00235786		ENSMUSG00000005986.16	-4.78436	0.000865433
ENSMUSG00000050875.11	-6.63676	0.00858695		ENSMUSG00000049858.8	-7.60208	1.35707e-16		ENSMUSG00000044702.13	-4.78428	0.000175019
ENSMUSG00000108021.1	-6.63638	0.0416267		ENSMUSG00000034438.16	-7.60134	9.01447e-05		ENSMUSG00000032380.9	-4.78312	NA
ENSMUSG00000107905.1	-6.63637	0.0408234		ENSMUSG00000107254.1	-7.60006	0.0052221		ENSMUSG00000024818.15	-4.77625	4.42359e-09
ENSMUSG00000075125.2	-6.63635	0.0395838		ENSMUSG00000111375.4	-7.59918	4.00078e-05		ENSMUSG00000110730.1	-4.7745	0.0848761
ENSMUSG00000100235.8	-6.63626	0.00913219		ENSMUSG00000026870.19	-7.59911	0.00160583		ENSMUSG00000110529.1	-4.76777	0.0867644
ENSMUSG00000036800.8	-6.63408	0.00369932		ENSMUSG00000078302.5	-7.59808	0.00146655		ENSMUSG00000031730.18	-4.76578	1.49085e-17
ENSMUSG00000097662.1	-6.63403	0.0116066		ENSMUSG00000045813.7	-7.59521	0.00548202		ENSMUSG00000020014.17	-4.76411	0.0312211
ENSMUSG00000031965.15	-6.63385	0.00855978		ENSMUSG00000109644.1	-7.59269	0.00213085		ENSMUSG00000086034.1	-4.76312	0.0380018
ENSMUSG00000025175.12	-6.63363	0.00160234		ENSMUSG00000026285.7	-7.59149	0.000265828		ENSMUSG00000005681.12	-4.76291	0.00308479
ENSMUSG00000048939.13	-6.63228	0.0117701		ENSMUSG00000109708.1	-7.59105	NA		ENSMUSG00000105206.1	-4.76278	0.00892606
ENSMUSG00000022996.15	-6.63212	4.95448e-05		ENSMUSG00000048483.6	-7.58915	0.00262713		ENSMUSG00000105021.1	-4.75958	0.0837923
ENSMUSG00000102625.1	-6.63171	0.0120432		ENSMUSG00000020437.12	-7.58802	1.41168e-06		ENSMUSG00000041202.12	-4.75908	0.0308163
ENSMUSG00000105289.1	-6.63109	0.0114759		ENSMUSG00000117148.1	-7.58684	0.00300383		ENSMUSG00000105245.1	-4.75417	0.0292002
ENSMUSG00000108500.1	-6.63095	0.00344051		ENSMUSG00000105071.1	-7.58672	0.00129013		ENSMUSG00000104060.1	-4.75174	0.0792484
ENSMUSG00000028312.19	-6.62969	6.84215e-11		ENSMUSG00000032278.11	-7.58666	5.77461e-07		ENSMUSG00000079056.12	-4.74637	0.0184816
ENSMUSG00000038576.15	-6.62853	1.59243e-05		ENSMUSG00000022949.9	-7.58642	0.00492535		ENSMUSG00000017724.14	-4.74562	1.17321e-09
ENSMUSG00000039485.8	-6.62656	5.34768e-05		ENSMUSG00000024011.17	-7.586	2.75927e-06		ENSMUSG00000031509.10	-4.74304	0.0326904
ENSMUSG00000038408.14	-6.62607	0.00329141		ENSMUSG00000035270.15	-7.58493	0.00161296		ENSMUSG00000020974.6	-4.73864	1.25376e-09
ENSMUSG00000007908.14	-6.62408	0.00786277		ENSMUSG00000000365.9	-7.58198	0.00507221		ENSMUSG00000026578.6	-4.73716	2.08555e-05
ENSMUSG00000004540.7	-6.62343	0.0104796		ENSMUSG00000027861.13	-7.58159	4.96811e-06		ENSMUSG00000054115.11	-4.73428	9.77782e-08
ENSMUSG00000017639.13	-6.62221	1.69888e-05		ENSMUSG00000019312.10	-7.58072	0.000895543		ENSMUSG00000045689.3	-4.7315	0.0721283
ENSMUSG00000086733.1	-6.61813	0.0312861		ENSMUSG00000102719.1	-7.57959	0.000101445		ENSMUSG00000071112.12	-4.73025	0.0831048
ENSMUSG00000102744.1	-6.61695	0.0317306		ENSMUSG00000069184.4	-7.57893	5.88794e-07		ENSMUSG00000105558.1	-4.72914	NA
ENSMUSG00000051900.12	-6.61686	0.0266966		ENSMUSG00000015342.6	-7.57866	2.74395e-05		ENSMUSG00000028337.14	-4.71859	0.00384543
ENSMUSG00000034098.14	-6.61623	0.024902		ENSMUSG00000055235.11	-7.57807	0.000336979		ENSMUSG00000000318.16	-4.71723	0.0245588
ENSMUSG00000073077.7	-6.61476	0.0145382		ENSMUSG00000021804.6	-7.57739	0.00293706		ENSMUSG00000073427.4	-4.7169	0.0010858
ENSMUSG00000075141.5	-6.614	0.0338457		ENSMUSG00000073375.3	-7.57686	0.000189337		ENSMUSG00000025017.10	-4.71326	0.0131482
ENSMUSG00000090302.1	-6.61236	0.0134417		ENSMUSG00000030427.17	-7.57582	5.89193e-05		ENSMUSG00000015747.5	-4.7124	4.06104e-18
ENSMUSG00000103726.1	-6.61164	0.0072437		ENSMUSG00000006310.10	-7.57509	9.41999e-06		ENSMUSG00000087222.1	-4.71104	0.0837454
ENSMUSG00000053825.15	-6.60865	0.010152		ENSMUSG00000054003.13	-7.57343	0.000584232		ENSMUSG00000106617.1	-4.70972	0.0302703
ENSMUSG00000103722.1	-6.60756	0.0122381		ENSMUSG00000038903.13	-7.57171	0.00381215		ENSMUSG00000101007.1	-4.7068	0.268889
ENSMUSG00000024901.15	-6.60653	0.00283157		ENSMUSG00000019146.2	-7.57092	0.00278891		ENSMUSG00000024177.9	-4.7068	1.68867e-05
ENSMUSG00000102729.1	-6.60512	0.037725		ENSMUSG00000036110.14	-7.5707	0.00875985		ENSMUSG00000042842.11	-4.70635	0.0213878
ENSMUSG00000109121.1	-6.6045	0.0104764		ENSMUSG00000066760.12	-7.57047	0.00299999		ENSMUSG00000100335.2	-4.70466	0.037455
ENSMUSG00000037386.16	-6.60336	0.000686511		ENSMUSG00000048498.7	-7.57035	0.000253238		ENSMUSG00000053985.10	-4.70139	1.03613e-07
ENSMUSG00000086427.8	-6.60287	9.93528e-10		ENSMUSG00000103791.1	-7.56919	0.0324691		ENSMUSG00000052616.10	-4.69308	0.069142
ENSMUSG00000106310.1	-6.60281	0.0121577		ENSMUSG00000052026.8	-7.56854	0.00886847		ENSMUSG00000036473.16	-4.69307	0.00352471
ENSMUSG00000106018.1	-6.6026	0.00848418		ENSMUSG00000054141.5	-7.56817	0.0103155		ENSMUSG00000113853.1	-4.6926	0.0727502
ENSMUSG00000047496.6	-6.60175	0.0177624		ENSMUSG00000034872.6	-7.56674	0.002485		ENSMUSG00000026062.12	-4.69057	7.84744e-06
ENSMUSG00000015342.6	-6.59918	0.00026921		ENSMUSG00000026548.4	-7.56581	7.37142e-05		ENSMUSG00000003411.10	-4.68752	0.00495455
ENSMUSG00000029121.16	-6.59872	5.12372e-06		ENSMUSG00000030165.16	-7.56468	2.31795e-05		ENSMUSG00000104965.1	-4.68621	0.093219
ENSMUSG00000025574.13	-6.5958	1.0203e-22		ENSMUSG00000031853.5	-7.56341	0.00939428		ENSMUSG00000073792.11	-4.68599	7.8146e-06
ENSMUSG00000055415.8	-6.59478	0.0223305		ENSMUSG00000019828.13	-7.56293	0.00915145		ENSMUSG00000104903.1	-4.68578	0.0904194
ENSMUSG00000087377.1	-6.59246	4.08676e-05		ENSMUSG00000097259.2	-7.56176	0.00330997		ENSMUSG00000097166.1	-4.68539	0.0879319
ENSMUSG00000070601.5	-6.59241	0.0241549		ENSMUSG00000117599.1	-7.56162	0.00306336		ENSMUSG00000085442.1	-4.67634	0.00462153
ENSMUSG00000021313.16	-6.59116	0.00343944		ENSMUSG00000115161.1	-7.5616	0.00190193		ENSMUSG00000092564.2	-4.67153	0.0161503
ENSMUSG00000055202.11	-6.59067	0.000676334		ENSMUSG00000078502.10	-7.55853	0.00503806		ENSMUSG00000039774.12	-4.66916	0.018656
ENSMUSG00000101073.2	-6.59013	0.0320187		ENSMUSG00000028730.14	-7.55817	9.95104e-05		ENSMUSG00000056367.14	-4.66879	1.54689e-05
ENSMUSG00000078307.3	-6.59011	0.0305662		ENSMUSG00000060275.13	-7.55763	1.30146e-07		ENSMUSG00000094248.1	-4.66759	0.00580072
ENSMUSG00000090773.3	-6.58968	0.0445294		ENSMUSG00000061068.7	-7.55704	0.000230504		ENSMUSG00000074357.3	-4.66503	0.0250882
ENSMUSG00000096861.2	-6.5891	0.0471295		ENSMUSG00000050855.16	-7.55589	1.1159e-07		ENSMUSG00000078240.2	-4.65952	0.027417
ENSMUSG00000059112.6	-6.58899	0.0371149		ENSMUSG00000097908.7	-7.55574	6.47474e-05		ENSMUSG00000035829.13	-4.65769	0.00922148
ENSMUSG00000043308.2	-6.58894	0.0335379		ENSMUSG00000068105.11	-7.55465	0.000115086		ENSMUSG00000105798.1	-4.65696	0.10234
ENSMUSG00000045132.3	-6.58865	0.0714087		ENSMUSG00000109564.1	-7.5544	0.00335382		ENSMUSG00000022987.12	-4.65583	0.0555306
ENSMUSG00000102246.1	-6.58579	0.00228892		ENSMUSG00000104503.1	-7.55427	0.00413438		ENSMUSG00000007033.4	-4.65131	0.0180986
ENSMUSG00000030559.8	-6.58578	0.000596621		ENSMUSG00000074653.10	-7.55399	0.00385801		ENSMUSG00000085407.1	-4.64979	0.0989834
ENSMUSG00000112169.1	-6.58485	0.0129448		ENSMUSG00000026354.8	-7.55222	0.0091199		ENSMUSG00000026709.10	-4.6482	9.62719e-08
ENSMUSG00000063063.12	-6.58325	0.00234314		ENSMUSG00000097767.8	-7.55219	0.0103202		ENSMUSG00000046687.6	-4.64522	7.77448e-11
ENSMUSG00000115432.1	-6.58193	0.0158352		ENSMUSG00000038152.4	-7.55136	5.5437e-08		ENSMUSG00000096140.2	-4.64413	0.0342
ENSMUSG00000113128.1	-6.58177	7.24193e-05		ENSMUSG00000029275.18	-7.55113	2.35822e-05		ENSMUSG00000021287.12	-4.63849	2.2454e-10
ENSMUSG00000097887.2	-6.58133	0.000391802		ENSMUSG00000115267.1	-7.54982	0.00302569		ENSMUSG00000114533.1	-4.63591	0.00761267
ENSMUSG00000114626.1	-6.58122	0.04648		ENSMUSG00000001827.12	-7.54842	7.76705e-05		ENSMUSG00000117145.1	-4.63164	0.0404987
ENSMUSG00000109245.1	-6.58052	0.0111208		ENSMUSG00000036760.7	-7.54787	0.000621775		ENSMUSG00000039670.2	-4.62688	3.16565e-06
ENSMUSG00000083377.1	-6.58028	1.47925e-05		ENSMUSG00000090164.8	-7.54713	0.000688358		ENSMUSG00000061186.15	-4.62383	0.0266869
ENSMUSG00000053965.10	-6.57867	3.73694e-07		ENSMUSG00000045362.8	-7.54516	9.12604e-07		ENSMUSG00000031461.4	-4.62247	0.00319615
ENSMUSG00000105245.1	-6.57785	0.00241619		ENSMUSG00000078817.4	-7.54465	0.00252549		ENSMUSG00000042367.12	-4.62009	2.16619e-11
ENSMUSG00000089798.10	-6.57684	0.0100252		ENSMUSG00000046204.14	-7.54375	0.000733881		ENSMUSG00000097467.2	-4.61776	0.00346978
ENSMUSG00000110928.1	-6.575	0.00977551		ENSMUSG00000097247.2	-7.54345	0.000295316		ENSMUSG00000031445.5	-4.61588	0.0244612
ENSMUSG00000061510.3	-6.57338	0.00274489		ENSMUSG00000104052.1	-7.5432	NA		ENSMUSG00000109167.1	-4.61417	0.0579981
ENSMUSG00000019832.5	-6.5709	3.12779e-08		ENSMUSG00000097797.6	-7.54293	4.95114e-06		ENSMUSG00000027489.15	-4.6121	0.0398497
ENSMUSG00000038665.15	-6.5707	0.00892609		ENSMUSG00000118138.1	-7.54209	0.00133029		ENSMUSG00000005553.14	-4.61097	0.0781856
ENSMUSG00000045515.3	-6.56892	0.00979956		ENSMUSG00000030124.2	-7.54135	0.000469623		ENSMUSG00000005355.9	-4.60471	0.153043
ENSMUSG00000113069.1	-6.56832	0.0306799		ENSMUSG00000028370.7	-7.54069	2.2975e-05		ENSMUSG00000053251.6	-4.60411	0.16471
ENSMUSG00000040699.13	-6.56816	1.34702e-24		ENSMUSG00000061165.9	-7.53945	NA		ENSMUSG00000056457.6	-4.6031	0.0186836
ENSMUSG00000103809.1	-6.56715	0.0339333		ENSMUSG00000073803.3	-7.53903	0.0110987		ENSMUSG00000116635.1	-4.60055	0.045064
ENSMUSG00000091679.9	-6.56538	0.0397195		ENSMUSG00000047592.17	-7.53886	0.01194		ENSMUSG00000089901.1	-4.59949	2.16533e-05
ENSMUSG00000111865.1	-6.56537	0.0388068		ENSMUSG00000058620.5	-7.53857	4.83978e-06		ENSMUSG00000025129.2	-4.59897	0.168614
ENSMUSG00000104696.1	-6.56529	0.0332372		ENSMUSG00000085826.1	-7.53766	2.65788e-05		ENSMUSG00000104211.1	-4.59733	0.0623675
ENSMUSG00000049565.16	-6.56508	0.00393171		ENSMUSG00000053965.10	-7.53661	5.65193e-09		ENSMUSG00000085399.7	-4.59577	3.7604e-05
ENSMUSG00000036744.13	-6.56481	0.0442765		ENSMUSG00000010122.14	-7.53617	5.92326e-08		ENSMUSG00000020605.9	-4.59367	1.65681e-06
ENSMUSG00000105502.1	-6.56454	NA		ENSMUSG00000030205.15	-7.53611	0.000521297		ENSMUSG00000103427.1	-4.59134	0.0972451
ENSMUSG00000113561.1	-6.56447	0.0893029		ENSMUSG00000073154.10	-7.53604	0.0024109		ENSMUSG00000078995.10	-4.5901	0.0897941
ENSMUSG00000101918.2	-6.56447	NA		ENSMUSG00000021953.14	-7.53436	0.00138864		ENSMUSG00000045327.7	-4.58963	0.000485232
ENSMUSG00000093726.1	-6.56444	0.00284447		ENSMUSG00000020493.8	-7.53202	4.46783e-09		ENSMUSG00000086665.1	-4.5883	0.0803749
ENSMUSG00000006715.11	-6.56381	2.61839e-06		ENSMUSG00000111590.2	-7.53097	0.00293424		ENSMUSG00000117123.1	-4.58408	0.0629582
ENSMUSG00000111511.1	-6.5625	0.000560104		ENSMUSG00000019892.13	-7.52902	0.0119768		ENSMUSG00000029456.12	-4.58212	7.11546e-05
ENSMUSG00000114854.1	-6.55888	0.0066847		ENSMUSG00000002500.15	-7.52873	4.77763e-07		ENSMUSG00000076441.9	-4.58192	2.24927e-13
ENSMUSG00000084775.2	-6.55736	0.0108704		ENSMUSG00000025936.15	-7.52871	0.000753551		ENSMUSG00000091405.2	-4.5813	0.00338096
ENSMUSG00000085347.1	-6.55634	1.8879e-05		ENSMUSG00000060583.4	-7.52871	0.0110982		ENSMUSG00000107741.2	-4.57969	0.0068095
ENSMUSG00000084938.1	-6.55565	0.00917838		ENSMUSG00000047428.14	-7.52869	9.17552e-06		ENSMUSG00000028696.12	-4.57745	2.03231e-06
ENSMUSG00000051169.14	-6.5535	3.69026e-07		ENSMUSG00000011034.6	-7.52735	0.00953165		ENSMUSG00000102373.1	-4.5699	0.109108
ENSMUSG00000109930.1	-6.5519	0.00261254		ENSMUSG00000004892.13	-7.52725	0.00256736		ENSMUSG00000113796.1	-4.56711	0.0913682
ENSMUSG00000097491.1	-6.55026	0.0058814		ENSMUSG00000002190.13	-7.5266	2.07576e-06		ENSMUSG00000073000.3	-4.56628	0.00255797
ENSMUSG00000115869.1	-6.54895	2.63271e-06		ENSMUSG00000041730.14	-7.52427	0.011604		ENSMUSG00000011589.9	-4.56541	0.0213548
ENSMUSG00000110129.1	-6.54801	0.00234818		ENSMUSG00000031576.16	-7.52251	0.00226262		ENSMUSG00000084968.1	-4.55807	0.0024014
ENSMUSG00000103354.1	-6.5469	0.0353567		ENSMUSG00000096914.3	-7.52236	0.0023336		ENSMUSG00000086363.7	-4.55744	0.00877314
ENSMUSG00000021123.12	-6.54621	5.13688e-05		ENSMUSG00000029608.10	-7.52231	0.00304179		ENSMUSG00000115516.1	-4.55473	0.014385
ENSMUSG00000107163.1	-6.54553	0.0282578		ENSMUSG00000074637.7	-7.52212	2.1141e-05		ENSMUSG00000115733.1	-4.55341	0.111916
ENSMUSG00000108634.1	-6.54279	0.00628011		ENSMUSG00000000730.13	-7.52201	0.00114375		ENSMUSG00000034416.18	-4.55308	0.0715804
ENSMUSG00000057981.5	-6.54131	0.0377833		ENSMUSG00000050447.15	-7.52186	2.26219e-08		ENSMUSG00000032643.12	-4.55303	0.000121995
ENSMUSG00000075249.12	-6.54059	0.0102259		ENSMUSG00000038094.15	-7.52005	0.00165225		ENSMUSG00000000983.13	-4.55275	0.12928
ENSMUSG00000106126.1	-6.54015	0.0459858		ENSMUSG00000032128.15	-7.51965	0.00240901		ENSMUSG00000042279.13	-4.55169	0.163297
ENSMUSG00000102610.1	-6.53974	NA		ENSMUSG00000030491.16	-7.51878	0.000347502		ENSMUSG00000113096.1	-4.55087	0.200196
ENSMUSG00000086866.2	-6.53885	0.0345446		ENSMUSG00000049648.4	-7.51672	0.0126727		ENSMUSG00000009248.6	-4.54988	0.257358
ENSMUSG00000081056.1	-6.53588	4.54464e-07		ENSMUSG00000018459.15	-7.5148	0.00340798		ENSMUSG00000011256.16	-4.54806	2.21008e-05
ENSMUSG00000097402.1	-6.53499	0.00275084		ENSMUSG00000023132.8	-7.51432	0.00236001		ENSMUSG00000041231.15	-4.54608	3.69459e-06
ENSMUSG00000112556.1	-6.53257	0.00454934		ENSMUSG00000111398.1	-7.51431	0.000822865		ENSMUSG00000095193.2	-4.54379	0.00520254
ENSMUSG00000021485.14	-6.53251	4.91888e-09		ENSMUSG00000035615.12	-7.51283	0.000448497		ENSMUSG00000116817.1	-4.54369	0.0153137
ENSMUSG00000109574.1	-6.53221	0.0191129		ENSMUSG00000045075.3	-7.51134	5.03679e-05		ENSMUSG00000021226.7	-4.54261	2.17e-06
ENSMUSG00000100550.2	-6.53198	0.0435297		ENSMUSG00000003051.13	-7.51095	8.34282e-05		ENSMUSG00000111375.4	-4.54202	0.0152261
ENSMUSG00000045441.5	-6.53109	0.000277067		ENSMUSG00000022187.2	-7.51068	0.00435002		ENSMUSG00000087476.1	-4.53899	0.104618
ENSMUSG00000024727.9	-6.53039	0.00683735		ENSMUSG00000109121.1	-7.50895	0.00357554		ENSMUSG00000038252.13	-4.5382	5.45786e-06
ENSMUSG00000117645.1	-6.52446	0.0020047		ENSMUSG00000106018.1	-7.50807	0.00273048		ENSMUSG00000113450.1	-4.53768	2.06368e-06
ENSMUSG00000097292.2	-6.52241	0.00327774		ENSMUSG00000047048.4	-7.50728	0.0117827		ENSMUSG00000063383.5	-4.53666	0.0332645
ENSMUSG00000090641.2	-6.5221	0.00367486		ENSMUSG00000066750.3	-7.50598	0.0146773		ENSMUSG00000115955.1	-4.53637	0.0691968
ENSMUSG00000056919.9	-6.52113	4.5056e-08		ENSMUSG00000070111.4	-7.50573	0.00951542		ENSMUSG00000049281.16	-4.5347	0.037324
ENSMUSG00000034275.18	-6.52014	1.05306e-09		ENSMUSG00000075249.12	-7.50504	0.0031742		ENSMUSG00000019732.14	-4.53351	1.6823e-07
ENSMUSG00000086236.9	-6.51885	0.0046615		ENSMUSG00000116976.1	-7.50283	0.00441991		ENSMUSG00000116627.1	-4.52831	0.0606474
ENSMUSG00000102618.1	-6.51875	0.0366754		ENSMUSG00000078945.10	-7.5026	0.000555862		ENSMUSG00000073295.4	-4.52691	0.000564639
ENSMUSG00000054236.6	-6.51801	0.0301611		ENSMUSG00000027347.18	-7.50178	0.000692419		ENSMUSG00000007908.14	-4.52643	0.0708237
ENSMUSG00000049436.5	-6.5169	0.0411313		ENSMUSG00000108532.1	-7.50102	0.0111044		ENSMUSG00000022881.15	-4.52576	2.41688e-11
ENSMUSG00000108662.3	-6.51561	0.0397542		ENSMUSG00000105289.1	-7.50072	0.00420687		ENSMUSG00000054517.9	-4.52575	0.0001771
ENSMUSG00000026734.9	-6.51505	0.0462543		ENSMUSG00000046449.15	-7.50068	0.00163526		ENSMUSG00000021747.12	-4.5255	0.0767476
ENSMUSG00000073954.5	-6.51503	0.0448877		ENSMUSG00000017146.12	-7.50056	2.77824e-06		ENSMUSG00000082045.4	-4.51973	0.011836
ENSMUSG00000047594.4	-6.51461	0.0750098		ENSMUSG00000110442.1	-7.50013	0.00255124		ENSMUSG00000097709.8	-4.5194	0.000532
ENSMUSG00000044362.8	-6.51404	0.000390194		ENSMUSG00000091624.2	-7.49773	0.012028		ENSMUSG00000116766.1	-4.5189	0.14399
ENSMUSG00000100417.2	-6.51251	0.00251499		ENSMUSG00000066747.6	-7.49742	0.00600073		ENSMUSG00000022791.19	-4.5183	4.02993e-07
ENSMUSG00000041078.7	-6.51248	0.0137171		ENSMUSG00000092032.2	-7.49605	0.000691389		ENSMUSG00000069041.8	-4.51796	0.159192
ENSMUSG00000050957.4	-6.51198	8.04482e-05		ENSMUSG00000027489.15	-7.49605	0.000764263		ENSMUSG00000110605.1	-4.51752	2.23523e-08
ENSMUSG00000098505.3	-6.51055	0.0127317		ENSMUSG00000026271.15	-7.49592	5.19284e-06		ENSMUSG00000051506.17	-4.5095	4.47953e-07
ENSMUSG00000106992.1	-6.50917	0.0386504		ENSMUSG00000101337.6	-7.49565	0.00310176		ENSMUSG00000028551.14	-4.50511	0.000169403
ENSMUSG00000114676.1	-6.50819	0.0174659		ENSMUSG00000031637.13	-7.49481	0.00364971		ENSMUSG00000037313.16	-4.50473	4.88907e-06
ENSMUSG00000062527.6	-6.50753	0.0170892		ENSMUSG00000095704.2	-7.49413	0.000254734		ENSMUSG00000093579.1	-4.50275	0.0438644
ENSMUSG00000074577.9	-6.50699	0.000447326		ENSMUSG00000106048.1	-7.49337	0.00548159		ENSMUSG00000081265.1	-4.50231	0.238634
ENSMUSG00000116815.1	-6.50572	3.27995e-05		ENSMUSG00000004113.18	-7.49289	0.000172717		ENSMUSG00000044951.16	-4.50103	0.037663
ENSMUSG00000032224.15	-6.50437	7.84802e-06		ENSMUSG00000104391.1	-7.49245	0.000712749		ENSMUSG00000044787.7	-4.50013	0.200432
ENSMUSG00000068101.11	-6.50229	3.53237e-09		ENSMUSG00000027254.13	-7.48982	0.000349109		ENSMUSG00000106981.1	-4.50008	0.0672586
ENSMUSG00000025328.9	-6.50018	8.57042e-05		ENSMUSG00000038408.14	-7.48946	0.000879259		ENSMUSG00000047369.17	-4.49895	0.0815895
ENSMUSG00000109040.1	-6.499	0.0391957		ENSMUSG00000091405.2	-7.48938	1.13694e-06		ENSMUSG00000056310.14	-4.49595	3.82164e-09
ENSMUSG00000110924.1	-6.49392	0.0372206		ENSMUSG00000065999.13	-7.48823	NA		ENSMUSG00000099825.1	-4.49403	0.131517
ENSMUSG00000030994.16	-6.49319	0.000169732		ENSMUSG00000052563.13	-7.48745	8.6884e-08		ENSMUSG00000073174.6	-4.4937	0.12128
ENSMUSG00000030757.13	-6.49314	0.0101861		ENSMUSG00000075097.3	-7.48706	0.0100839		ENSMUSG00000107151.1	-4.49205	0.0533393
ENSMUSG00000060583.4	-6.49313	0.0286588		ENSMUSG00000051590.10	-7.48575	0.00301065		ENSMUSG00000113192.1	-4.49152	0.00531176
ENSMUSG00000116786.1	-6.49266	0.0392932		ENSMUSG00000031258.4	-7.48559	1.5704e-05		ENSMUSG00000101009.6	-4.49137	0.111782
ENSMUSG00000073514.4	-6.49236	0.00837965		ENSMUSG00000043811.5	-7.48501	NA		ENSMUSG00000056771.7	-4.48847	0.0668738
ENSMUSG00000117943.1	-6.49156	0.00676263		ENSMUSG00000066262.4	-7.48466	0.00236843		ENSMUSG00000102353.1	-4.48804	0.0441282
ENSMUSG00000106491.1	-6.4914	0.0426527		ENSMUSG00000061577.12	-7.48462	0.00108672		ENSMUSG00000101969.2	-4.48773	0.0908104
ENSMUSG00000063823.2	-6.49126	0.0327219		ENSMUSG00000086095.2	-7.48134	0.00439623		ENSMUSG00000026154.4	-4.48456	1.44682e-06
ENSMUSG00000039488.15	-6.49009	NA		ENSMUSG00000106993.1	-7.48125	0.00207386		ENSMUSG00000015890.2	-4.48307	0.0244383
ENSMUSG00000109226.1	-6.4896	0.0569529		ENSMUSG00000031970.16	-7.47995	4.3475e-05		ENSMUSG00000001864.13	-4.47722	4.27741e-16
ENSMUSG00000112369.1	-6.48958	0.0543939		ENSMUSG00000030757.13	-7.47912	0.00304227		ENSMUSG00000096960.1	-4.47681	0.0494737
ENSMUSG00000025977.15	-6.48951	0.000389419		ENSMUSG00000059908.9	-7.47892	0.00372974		ENSMUSG00000109149.1	-4.47674	0.0534045
ENSMUSG00000106993.1	-6.48915	0.00764561		ENSMUSG00000030159.15	-7.47866	0.0110474		ENSMUSG00000097817.2	-4.47571	0.0476409
ENSMUSG00000026514.14	-6.487	0.00245578		ENSMUSG00000113836.1	-7.47787	1.10587e-07		ENSMUSG00000047379.7	-4.4753	0.0337553
ENSMUSG00000052675.11	-6.48582	4.73168e-05		ENSMUSG00000066363.12	-7.47571	0.000107423		ENSMUSG00000074824.3	-4.47502	0.0587757
ENSMUSG00000100277.8	-6.48556	0.01281		ENSMUSG00000022543.9	-7.47499	0.000533076		ENSMUSG00000104391.1	-4.47308	0.0451055
ENSMUSG00000022871.13	-6.48434	0.000410503		ENSMUSG00000087365.7	-7.47482	8.7701e-05		ENSMUSG00000030638.13	-4.47303	NA
ENSMUSG00000102782.1	-6.48316	0.0173651		ENSMUSG00000079671.8	-7.47471	0.00121672		ENSMUSG00000114170.1	-4.47154	0.0229671
ENSMUSG00000018500.2	-6.48311	7.66679e-11		ENSMUSG00000087057.7	-7.4726	0.00625337		ENSMUSG00000059475.13	-4.47098	3.94038e-11
ENSMUSG00000031635.14	-6.4814	0.0243285		ENSMUSG00000078314.2	-7.47242	0.0116327		ENSMUSG00000030641.10	-4.47047	2.27088e-06
ENSMUSG00000030518.17	-6.48049	0.000498211		ENSMUSG00000039131.15	-7.47212	1.46428e-07		ENSMUSG00000082280.4	-4.47032	0.00912714
ENSMUSG00000035095.11	-6.4786	1.32536e-05		ENSMUSG00000030519.14	-7.4711	0.010437		ENSMUSG00000015217.11	-4.4701	7.21781e-15
ENSMUSG00000038725.13	-6.47836	0.00184231		ENSMUSG00000105740.1	-7.47086	0.0133301		ENSMUSG00000000031.16	-4.46917	0.00246681
ENSMUSG00000020723.3	-6.4766	0.00088215		ENSMUSG00000056296.17	-7.46803	0.0132684		ENSMUSG00000085603.3	-4.46728	0.0358585
ENSMUSG00000074357.3	-6.47622	0.00175255		ENSMUSG00000035131.14	-7.46672	0.0151003		ENSMUSG00000027068.6	-4.46145	0.0358654
ENSMUSG00000029206.13	-6.47577	0.0117787		ENSMUSG00000050272.10	-7.46667	0.000904613		ENSMUSG00000015112.15	-4.4552	0.00184412
ENSMUSG00000114752.1	-6.47561	0.00912139		ENSMUSG00000062410.14	-7.4659	0.00166132		ENSMUSG00000021391.10	-4.45392	4.56314e-06
ENSMUSG00000044393.15	-6.47515	0.00461648		ENSMUSG00000025592.17	-7.462	0.00450922		ENSMUSG00000020707.6	-4.45232	3.02865e-06
ENSMUSG00000104284.1	-6.4746	0.0143182		ENSMUSG00000025383.2	-7.46045	0.000864112		ENSMUSG00000057606.14	-4.45119	0.0257255
ENSMUSG00000026611.17	-6.47442	0.0103645		ENSMUSG00000030000.10	-7.46033	5.28823e-06		ENSMUSG00000022364.14	-4.44946	2.47413e-05
ENSMUSG00000114457.1	-6.46995	0.0122413		ENSMUSG00000100658.1	-7.46024	0.000620006		ENSMUSG00000032478.14	-4.44899	1.95284e-12
ENSMUSG00000105265.4	-6.46984	0.128025		ENSMUSG00000110080.1	-7.45715	0.00491797		ENSMUSG00000020921.6	-4.44667	3.2808e-05
ENSMUSG00000078314.2	-6.4685	0.0291088		ENSMUSG00000054626.11	-7.45679	0.000690686		ENSMUSG00000005043.13	-4.44622	0.00044728
ENSMUSG00000111021.2	-6.46655	0.0305251		ENSMUSG00000111758.1	-7.45507	0.000535388		ENSMUSG00000028212.16	-4.4425	8.73848e-10
ENSMUSG00000070815.3	-6.46585	0.00989765		ENSMUSG00000109561.1	-7.45454	0.00404256		ENSMUSG00000109083.2	-4.43869	0.115947
ENSMUSG00000084336.2	-6.46539	0.0399289		ENSMUSG00000079445.3	-7.45444	9.6384e-07		ENSMUSG00000116478.1	-4.43856	0.119183
ENSMUSG00000030092.14	-6.46533	0.0357871		ENSMUSG00000108436.1	-7.45267	5.8046e-06		ENSMUSG00000091923.8	-4.43844	0.121637
ENSMUSG00000054589.1	-6.46511	0.00145413		ENSMUSG00000000308.14	-7.45194	1.30982e-05		ENSMUSG00000101429.1	-4.43652	0.177782
ENSMUSG00000057270.3	-6.46484	0.0493122		ENSMUSG00000023403.14	-7.44991	0.0144288		ENSMUSG00000116498.1	-4.43521	0.0333034
ENSMUSG00000096794.2	-6.4641	0.0421534		ENSMUSG00000105895.1	-7.44962	3.49035e-05		ENSMUSG00000115124.1	-4.43445	0.106301
ENSMUSG00000084927.1	-6.46405	0.0385979		ENSMUSG00000108884.1	-7.44932	0.0100022		ENSMUSG00000025934.15	-4.43298	0.0158571
ENSMUSG00000112295.1	-6.46357	0.0552525		ENSMUSG00000050875.11	-7.44857	0.00315178		ENSMUSG00000097890.2	-4.42978	0.113466
ENSMUSG00000095104.2	-6.46356	0.053283		ENSMUSG00000044824.8	-7.44671	0.0040681		ENSMUSG00000034032.15	-4.42925	6.29765e-05
ENSMUSG00000084937.1	-6.46352	NA		ENSMUSG00000102415.1	-7.44482	0.00202951		ENSMUSG00000046572.10	-4.42809	0.00384051
ENSMUSG00000094701.3	-6.46345	0.0438356		ENSMUSG00000092111.2	-7.44432	0.00433638		ENSMUSG00000016262.14	-4.42472	7.73494e-14
ENSMUSG00000089851.1	-6.46327	NA		ENSMUSG00000037254.18	-7.44191	7.89703e-07		ENSMUSG00000100199.1	-4.41875	3.80914e-05
ENSMUSG00000092467.1	-6.46312	0.0911721		ENSMUSG00000071551.13	-7.43946	0.00223998		ENSMUSG00000107432.1	-4.41341	0.0401784
ENSMUSG00000066671.4	-6.4631	0.0872136		ENSMUSG00000078307.3	-7.43894	0.0145637		ENSMUSG00000028702.15	-4.4133	3.74407e-08
ENSMUSG00000106040.1	-6.46268	NA		ENSMUSG00000007021.5	-7.43834	0.000843762		ENSMUSG00000113308.1	-4.4126	0.00515205
ENSMUSG00000049015.3	-6.46158	0.0202129		ENSMUSG00000020932.14	-7.43826	7.01795e-05		ENSMUSG00000030929.17	-4.40992	0.000199029
ENSMUSG00000108956.1	-6.46006	0.005271		ENSMUSG00000022871.13	-7.43598	4.87569e-05		ENSMUSG00000104667.1	-4.40582	0.00477836
ENSMUSG00000054003.13	-6.45997	0.00341454		ENSMUSG00000109866.1	-7.43233	0.0162686		ENSMUSG00000110851.1	-4.40316	0.205794
ENSMUSG00000109940.1	-6.45952	0.00252525		ENSMUSG00000028392.15	-7.43218	3.05463e-05		ENSMUSG00000025792.9	-4.401	1.36093e-05
ENSMUSG00000074981.13	-6.45818	0.0134839		ENSMUSG00000056300.14	-7.43218	0.000778815		ENSMUSG00000079092.4	-4.39619	0.021744
ENSMUSG00000035202.8	-6.45634	4.9548e-12		ENSMUSG00000110981.1	-7.43122	3.08574e-05		ENSMUSG00000047342.17	-4.39103	4.64765e-06
ENSMUSG00000115483.1	-6.45513	0.0205603		ENSMUSG00000086022.1	-7.43037	0.00096129		ENSMUSG00000087360.2	-4.39068	0.191263
ENSMUSG00000103891.1	-6.45492	0.0482112		ENSMUSG00000111021.2	-7.42932	0.0128618		ENSMUSG00000052926.16	-4.38871	1.6426e-25
ENSMUSG00000038797.13	-6.45034	0.000316918		ENSMUSG00000025185.14	-7.42918	0.000154789		ENSMUSG00000020766.4	-4.38753	5.05174e-20
ENSMUSG00000025271.13	-6.44896	1.57678e-08		ENSMUSG00000019775.17	-7.42815	0.000250743		ENSMUSG00000113585.1	-4.38611	0.0811349
ENSMUSG00000108394.1	-6.44878	0.00421169		ENSMUSG00000050425.2	-7.42801	0.0118174		ENSMUSG00000111656.1	-4.38456	0.173611
ENSMUSG00000108494.1	-6.44764	0.00639453		ENSMUSG00000033316.14	-7.42722	0.00221974		ENSMUSG00000108465.1	-4.38325	0.101118
ENSMUSG00000026587.15	-6.4475	0.129353		ENSMUSG00000032034.6	-7.42663	0.0115655		ENSMUSG00000013418.8	-4.38203	0.116143
ENSMUSG00000046057.4	-6.44504	0.000123515		ENSMUSG00000036251.16	-7.42459	0.00301165		ENSMUSG00000084938.1	-4.37987	0.0835589
ENSMUSG00000028222.2	-6.44477	0.0291207		ENSMUSG00000019232.14	-7.42403	0.0127565		ENSMUSG00000040420.15	-4.37934	0.0907493
ENSMUSG00000005233.16	-6.44361	6.98483e-13		ENSMUSG00000105733.1	-7.42388	0.00422727		ENSMUSG00000030838.19	-4.37894	0.0967104
ENSMUSG00000102939.1	-6.44124	0.0217188		ENSMUSG00000064259.2	-7.42109	0.00133057		ENSMUSG00000073802.5	-4.3788	0.00127704
ENSMUSG00000024256.7	-6.43954	0.0359461		ENSMUSG00000032564.16	-7.41896	1.31506e-05		ENSMUSG00000086677.1	-4.37838	0.106064
ENSMUSG00000112770.1	-6.43941	0.00367671		ENSMUSG00000112150.1	-7.41878	2.83215e-05		ENSMUSG00000109341.1	-4.37799	0.113293
ENSMUSG00000080809.3	-6.43898	0.0433538		ENSMUSG00000039533.8	-7.41824	0.000480555		ENSMUSG00000070348.5	-4.37649	1.33714e-07
ENSMUSG00000101337.6	-6.43815	0.0111909		ENSMUSG00000091490.3	-7.41726	0.0103677		ENSMUSG00000115971.1	-4.37605	0.189389
ENSMUSG00000086927.1	-6.43772	0.0516197		ENSMUSG00000055088.5	-7.4167	0.0120653		ENSMUSG00000055884.8	-4.37422	1.74522e-05
ENSMUSG00000045340.4	-6.43767	0.0466296		ENSMUSG00000110672.1	-7.41661	0.0178772		ENSMUSG00000035198.9	-4.37391	7.78994e-21
ENSMUSG00000073952.5	-6.43763	0.043173		ENSMUSG00000117292.1	-7.41654	4.53806e-05		ENSMUSG00000068113.6	-4.37156	0.304778
ENSMUSG00000104647.1	-6.43708	NA		ENSMUSG00000114780.1	-7.41548	0.012329		ENSMUSG00000056130.10	-4.37049	0.0677262
ENSMUSG00000046593.3	-6.43699	0.0461072		ENSMUSG00000113290.1	-7.41496	0.0143501		ENSMUSG00000105471.1	-4.36913	0.0873982
ENSMUSG00000113588.1	-6.43669	0.105096		ENSMUSG00000050876.9	-7.41485	0.0106494		ENSMUSG00000039055.4	-4.36909	8.27353e-09
ENSMUSG00000109018.1	-6.43665	0.0947787		ENSMUSG00000025557.10	-7.4141	0.000240649		ENSMUSG00000037466.13	-4.36757	0.0040682
ENSMUSG00000043668.13	-6.43624	0.000609582		ENSMUSG00000094396.3	-7.41395	0.0123963		ENSMUSG00000114752.1	-4.36745	0.0804448
ENSMUSG00000022454.17	-6.43534	0.00567213		ENSMUSG00000053852.11	-7.4109	0.0181242		ENSMUSG00000117959.1	-4.36714	1.25769e-05
ENSMUSG00000107865.1	-6.43487	0.00322713		ENSMUSG00000103129.1	-7.40924	NA		ENSMUSG00000070858.12	-4.36636	0.00250463
ENSMUSG00000106019.1	-6.43443	0.000214556		ENSMUSG00000091670.3	-7.40756	0.00463018		ENSMUSG00000028647.13	-4.36038	5.15399e-15
ENSMUSG00000014782.16	-6.4344	0.00108645		ENSMUSG00000041323.6	-7.40724	0.00247842		ENSMUSG00000114401.1	-4.35245	0.196486
ENSMUSG00000040372.2	-6.43229	0.00598077		ENSMUSG00000022054.11	-7.40723	0.000374141		ENSMUSG00000001517.14	-4.35245	NA
ENSMUSG00000097520.2	-6.43035	0.0160777		ENSMUSG00000060176.4	-7.40696	0.0024402		ENSMUSG00000057388.9	-4.34874	3.49882e-10
ENSMUSG00000106010.1	-6.43032	0.0152835		ENSMUSG00000087382.7	-7.40674	0.0113674		ENSMUSG00000097233.1	-4.34832	0.00570205
ENSMUSG00000073043.5	-6.42964	0.0151398		ENSMUSG00000109783.1	-7.40619	1.90694e-05		ENSMUSG00000111758.1	-4.34813	0.0455346
ENSMUSG00000106860.1	-6.42871	0.0302107		ENSMUSG00000045132.3	-7.40566	0.0426164		ENSMUSG00000025229.15	-4.34575	0.000261715
ENSMUSG00000103898.1	-6.42593	0.000741931		ENSMUSG00000061653.4	-7.40511	0.0134454		ENSMUSG00000091733.1	-4.34472	0.102461
ENSMUSG00000027048.15	-6.42238	0.0203371		ENSMUSG00000097184.2	-7.40422	0.000302332		ENSMUSG00000038685.18	-4.34197	NA
ENSMUSG00000094595.1	-6.42199	0.00415424		ENSMUSG00000090362.2	-7.40112	0.0152214		ENSMUSG00000075307.3	-4.33905	0.0222503
ENSMUSG00000116238.1	-6.42129	0.00998772		ENSMUSG00000107271.3	-7.40053	7.28097e-05		ENSMUSG00000049532.11	-4.33659	8.10903e-06
ENSMUSG00000113170.1	-6.41917	0.00101263		ENSMUSG00000007805.4	-7.40041	4.61875e-05		ENSMUSG00000074280.6	-4.33589	4.36769e-06
ENSMUSG00000060600.15	-6.41897	1.90957e-10		ENSMUSG00000038599.14	-7.3991	0.0122951		ENSMUSG00000054409.5	-4.33477	0.0938257
ENSMUSG00000113355.1	-6.41601	0.0353896		ENSMUSG00000062995.12	-7.39762	1.39391e-21		ENSMUSG00000004540.7	-4.33447	0.0958928
ENSMUSG00000102651.1	-6.41464	0.0350762		ENSMUSG00000027579.6	-7.3967	0.000964298		ENSMUSG00000085995.2	-4.33421	0.043992
ENSMUSG00000033590.8	-6.41423	0.00518565		ENSMUSG00000054013.6	-7.39505	0.00068514		ENSMUSG00000106164.1	-4.33278	0.108776
ENSMUSG00000096630.2	-6.41264	0.0381846		ENSMUSG00000054939.6	-7.39496	0.00254928		ENSMUSG00000115684.1	-4.33202	0.114895
ENSMUSG00000091572.9	-6.41219	0.0186255		ENSMUSG00000037627.16	-7.39319	0.0120653		ENSMUSG00000085558.7	-4.3281	0.0216068
ENSMUSG00000066905.4	-6.41141	0.0490602		ENSMUSG00000026398.14	-7.39297	0.0138742		ENSMUSG00000097343.2	-4.32618	0.0332902
ENSMUSG00000056679.13	-6.41134	0.0107436		ENSMUSG00000116851.1	-7.39251	0.00265896		ENSMUSG00000047671.8	-4.3259	0.0428374
ENSMUSG00000109951.2	-6.4107	0.0473415		ENSMUSG00000074037.3	-7.3919	0.00314764		ENSMUSG00000027330.16	-4.32559	9.57038e-10
ENSMUSG00000117332.1	-6.41062	0.0406767		ENSMUSG00000106019.1	-7.39163	2.01092e-05		ENSMUSG00000083668.1	-4.32404	0.0153639
ENSMUSG00000114664.1	-6.41012	0.0574603		ENSMUSG00000068452.8	-7.39128	0.0115209		ENSMUSG00000104978.1	-4.32264	0.00499148
ENSMUSG00000099892.1	-6.41008	0.0531637		ENSMUSG00000047419.5	-7.39105	8.34862e-07		ENSMUSG00000037946.11	-4.31864	0.00405182
ENSMUSG00000106498.1	-6.41004	0.0490432		ENSMUSG00000109385.1	-7.38946	0.00288592		ENSMUSG00000023033.14	-4.31826	0.034033
ENSMUSG00000079183.2	-6.4097	0.103281		ENSMUSG00000050854.9	-7.38896	0.000137533		ENSMUSG00000055923.16	-4.31777	5.08263e-08
ENSMUSG00000074121.3	-6.40836	0.000117713		ENSMUSG00000115681.1	-7.38882	0.000955757		ENSMUSG00000100235.8	-4.31587	0.092009
ENSMUSG00000095186.1	-6.40566	0.00195294		ENSMUSG00000026039.9	-7.38821	1.77602e-08		ENSMUSG00000039252.11	-4.31578	0.00047942
ENSMUSG00000047220.5	-6.40534	0.0178197		ENSMUSG00000044352.6	-7.38689	0.000751042		ENSMUSG00000048644.8	-4.31403	1.43025e-05
ENSMUSG00000096465.3	-6.40324	0.0161903		ENSMUSG00000114865.2	-7.38662	0.000547724		ENSMUSG00000066235.7	-4.31104	0.000879245
ENSMUSG00000081287.3	-6.4026	0.0175519		ENSMUSG00000090622.1	-7.3863	3.75596e-06		ENSMUSG00000089728.3	-4.31092	0.210165
ENSMUSG00000053153.14	-6.40185	0.0158796		ENSMUSG00000104696.1	-7.38594	0.0165263		ENSMUSG00000097075.3	-4.30872	0.0854546
ENSMUSG00000044487.2	-6.40148	0.02588		ENSMUSG00000050493.8	-7.38591	0.000275627		ENSMUSG00000030322.12	-4.30764	7.12497e-06
ENSMUSG00000098613.1	-6.40015	0.0948388		ENSMUSG00000070342.3	-7.38568	0.0118487		ENSMUSG00000031971.15	-4.30458	0.000109739
ENSMUSG00000086324.8	-6.3987	1.15443e-12		ENSMUSG00000086389.1	-7.38506	0.00397224		ENSMUSG00000035769.9	-4.30003	8.28715e-05
ENSMUSG00000060180.12	-6.39745	0.0101935		ENSMUSG00000096225.7	-7.38455	0.00167895		ENSMUSG00000103135.1	-4.29554	0.0919245
ENSMUSG00000002847.7	-6.3963	0.000128767		ENSMUSG00000002100.15	-7.38373	0.0129727		ENSMUSG00000030994.16	-4.2925	0.0141489
ENSMUSG00000072720.9	-6.39609	2.39271e-06		ENSMUSG00000021789.14	-7.38346	0.00490511		ENSMUSG00000102775.1	-4.29177	0.0562649
ENSMUSG00000022262.8	-6.39251	0.023763		ENSMUSG00000074384.4	-7.38335	6.5995e-05		ENSMUSG00000027860.15	-4.28853	1.34062e-05
ENSMUSG00000045555.3	-6.3923	0.00133905		ENSMUSG00000024680.12	-7.38124	0.0155205		ENSMUSG00000028194.15	-4.28536	7.21332e-05
ENSMUSG00000028396.5	-6.38739	0.000171394		ENSMUSG00000027242.14	-7.38082	1.71567e-08		ENSMUSG00000103940.1	-4.28436	0.0892796
ENSMUSG00000113024.1	-6.38724	0.0359655		ENSMUSG00000043664.7	-7.38042	1.71384e-05		ENSMUSG00000042793.13	-4.28401	0.0123094
ENSMUSG00000084076.1	-6.38627	7.88684e-05		ENSMUSG00000054662.8	-7.37847	0.00325542		ENSMUSG00000070997.4	-4.28144	0.10923
ENSMUSG00000041886.7	-6.38602	0.000829378		ENSMUSG00000036655.8	-7.37732	4.70416e-05		ENSMUSG00000009621.18	-4.27371	7.90801e-09
ENSMUSG00000048766.6	-6.3853	0.0466389		ENSMUSG00000036872.16	-7.37642	0.00342098		ENSMUSG00000118117.1	-4.26901	0.15669
ENSMUSG00000115705.1	-6.3852	0.0392404		ENSMUSG00000028186.14	-7.37582	0.00338157		ENSMUSG00000056394.17	-4.26878	5.57535e-19
ENSMUSG00000105273.1	-6.38401	0.0552491		ENSMUSG00000108912.1	-7.37578	0.000213615		ENSMUSG00000033031.13	-4.26824	0.000185299
ENSMUSG00000032226.5	-6.38385	0.0419498		ENSMUSG00000096497.2	-7.37577	NA		ENSMUSG00000087692.1	-4.25837	0.0406404
ENSMUSG00000113167.1	-6.38327	0.0515004		ENSMUSG00000038797.13	-7.37526	3.66185e-05		ENSMUSG00000019301.5	-4.25827	0.0186211
ENSMUSG00000058934.8	-6.38317	0.0435588		ENSMUSG00000106450.1	-7.3742	0.01653		ENSMUSG00000089967.1	-4.25755	2.95205e-05
ENSMUSG00000109212.3	-6.38317	0.0433302		ENSMUSG00000043020.13	-7.37397	1.82649e-05		ENSMUSG00000020629.12	-4.25629	9.39586e-08
ENSMUSG00000061489.3	-6.38249	0.0449738		ENSMUSG00000078907.2	-7.3732	9.37852e-05		ENSMUSG00000086873.1	-4.25445	0.0246271
ENSMUSG00000107234.1	-6.38227	0.120775		ENSMUSG00000075520.5	-7.37045	0.0165764		ENSMUSG00000029490.4	-4.25378	0.0279636
ENSMUSG00000094488.2	-6.3822	0.102938		ENSMUSG00000031594.9	-7.37035	0.00554513		ENSMUSG00000102722.1	-4.25356	0.0557595
ENSMUSG00000022488.9	-6.38062	1.50668e-05		ENSMUSG00000028011.16	-7.37015	0.00645312		ENSMUSG00000109541.1	-4.25179	0.0614317
ENSMUSG00000093594.1	-6.38001	0.00293916		ENSMUSG00000036790.5	-7.37012	0.00463028		ENSMUSG00000024660.9	-4.25122	1.5571e-08
ENSMUSG00000050164.11	-6.37914	0.0153767		ENSMUSG00000097705.1	-7.36937	0.00404936		ENSMUSG00000059430.14	-4.25009	0.0858432
ENSMUSG00000086477.3	-6.37859	0.00155819		ENSMUSG00000028753.12	-7.3684	0.0120718		ENSMUSG00000104818.1	-4.2498	0.0541314
ENSMUSG00000092083.4	-6.37813	0.0113442		ENSMUSG00000043410.16	-7.368	0.00373349		ENSMUSG00000106717.1	-4.24885	0.101747
ENSMUSG00000117399.1	-6.37568	0.0182815		ENSMUSG00000049149.9	-7.36796	0.0168513		ENSMUSG00000092212.3	-4.2465	0.144327
ENSMUSG00000102253.1	-6.37505	0.0201913		ENSMUSG00000043286.12	-7.36555	0.0008947		ENSMUSG00000079038.3	-4.2461	0.0301112
ENSMUSG00000061601.15	-6.37494	0.00665948		ENSMUSG00000073209.4	-7.36555	7.31202e-05		ENSMUSG00000068601.2	-4.24514	0.18034
ENSMUSG00000102760.1	-6.3745	0.0252849		ENSMUSG00000059460.7	-7.36504	0.0119313		ENSMUSG00000114622.1	-4.24301	0.0849984
ENSMUSG00000087110.1	-6.37442	0.0224013		ENSMUSG00000089798.10	-7.36502	0.00389606		ENSMUSG00000069793.12	-4.24008	NA
ENSMUSG00000087273.1	-6.37338	0.00998463		ENSMUSG00000047594.4	-7.36489	0.0440226		ENSMUSG00000001020.8	-4.23904	3.65696e-17
ENSMUSG00000111465.1	-6.37214	0.00221942		ENSMUSG00000063594.5	-7.36476	0.000164019		ENSMUSG00000028066.15	-4.23688	4.24534e-10
ENSMUSG00000044707.7	-6.37136	7.20828e-05		ENSMUSG00000026830.9	-7.36343	0.00120611		ENSMUSG00000024082.5	-4.23478	2.4738e-13
ENSMUSG00000048251.15	-6.37117	8.65198e-05		ENSMUSG00000063063.12	-7.36334	0.000653937		ENSMUSG00000059323.14	-4.23456	8.63955e-07
ENSMUSG00000053141.16	-6.37111	0.000556584		ENSMUSG00000027831.9	-7.36315	0.00357204		ENSMUSG00000086427.8	-4.23403	9.16295e-05
ENSMUSG00000074039.10	-6.371	0.000872614		ENSMUSG00000030500.6	-7.36295	0.00436326		ENSMUSG00000102383.1	-4.2319	0.110034
ENSMUSG00000031079.12	-6.37094	0.000148868		ENSMUSG00000031932.14	-7.36235	0.0125556		ENSMUSG00000091144.2	-4.23034	0.0079832
ENSMUSG00000106290.1	-6.37091	0.0214537		ENSMUSG00000100417.2	-7.36125	0.000624675		ENSMUSG00000049148.8	-4.22973	0.0995203
ENSMUSG00000037143.17	-6.37074	0.0053413		ENSMUSG00000097286.2	-7.36046	0.00397709		ENSMUSG00000029736.15	-4.22962	0.100192
ENSMUSG00000036172.17	-6.36932	0.00050656		ENSMUSG00000102466.1	-7.35954	5.88917e-05		ENSMUSG00000109218.1	-4.22927	0.0226048
ENSMUSG00000053469.14	-6.36739	1.7538e-05		ENSMUSG00000029370.10	-7.35831	7.61217e-06		ENSMUSG00000001983.7	-4.22882	1.40237e-05
ENSMUSG00000041703.7	-6.36173	0.0206388		ENSMUSG00000034584.3	-7.3565	0.000961746		ENSMUSG00000086851.1	-4.22843	0.10837
ENSMUSG00000019734.16	-6.36063	0.00037648		ENSMUSG00000033122.14	-7.35521	0.0122105		ENSMUSG00000029832.16	-4.22773	0.113533
ENSMUSG00000074259.10	-6.36005	3.72831e-06		ENSMUSG00000015365.15	-7.3552	0.0126579		ENSMUSG00000037217.15	-4.22527	0.0108633
ENSMUSG00000059206.4	-6.35829	0.0232527		ENSMUSG00000025578.9	-7.35478	3.67909e-07		ENSMUSG00000107455.1	-4.22332	0.0422666
ENSMUSG00000063777.3	-6.35803	0.0466015		ENSMUSG00000115744.1	-7.35335	0.0143376		ENSMUSG00000014633.15	-4.22266	9.69593e-13
ENSMUSG00000097255.1	-6.35736	0.0493212		ENSMUSG00000030650.18	-7.35286	0.0136409		ENSMUSG00000015289.4	-4.22257	2.84712e-10
ENSMUSG00000108102.1	-6.35728	0.043792		ENSMUSG00000019789.9	-7.35231	0.000633854		ENSMUSG00000109821.1	-4.22149	0.0506393
ENSMUSG00000106266.1	-6.35517	0.0452581		ENSMUSG00000044522.8	-7.35219	0.0113743		ENSMUSG00000106438.1	-4.22072	0.189591
ENSMUSG00000117605.1	-6.35478	0.046544		ENSMUSG00000074981.13	-7.35205	0.0048635		ENSMUSG00000109819.1	-4.21919	0.214736
ENSMUSG00000049011.2	-6.35463	0.0193968		ENSMUSG00000111324.1	-7.352	0.0122645		ENSMUSG00000073179.3	-4.21556	0.0235349
ENSMUSG00000050069.3	-6.35454	0.000494886		ENSMUSG00000117068.2	-7.35109	0.0121171		ENSMUSG00000020286.12	-4.21446	0.00409514
ENSMUSG00000082841.1	-6.35419	0.108987		ENSMUSG00000061259.11	-7.34997	0.0146719		ENSMUSG00000041945.12	-4.20403	0.00535283
ENSMUSG00000111276.1	-6.35418	0.106611		ENSMUSG00000111995.1	-7.34939	2.97833e-05		ENSMUSG00000097792.2	-4.20205	0.0636383
ENSMUSG00000011632.7	-6.3537	0.0133602		ENSMUSG00000051920.7	-7.34894	0.0123454		ENSMUSG00000104082.1	-4.2017	0.132392
ENSMUSG00000027861.13	-6.35289	0.000130426		ENSMUSG00000041460.15	-7.34892	3.11098e-05		ENSMUSG00000027203.15	-4.20122	7.41063e-11
ENSMUSG00000115955.1	-6.35276	0.0105605		ENSMUSG00000000690.5	-7.34725	0.00186724		ENSMUSG00000019478.16	-4.19825	2.64772e-05
ENSMUSG00000103839.1	-6.35249	0.000511794		ENSMUSG00000006235.6	-7.34595	0.000801189		ENSMUSG00000060288.13	-4.19767	3.16153e-14
ENSMUSG00000068680.1	-6.35226	0.0135539		ENSMUSG00000110388.1	-7.34593	9.52719e-05		ENSMUSG00000024955.14	-4.19609	4.05269e-10
ENSMUSG00000074115.5	-6.35152	0.00124584		ENSMUSG00000034402.3	-7.34515	0.00152211		ENSMUSG00000104646.1	-4.19403	0.0133727
ENSMUSG00000025658.16	-6.3514	0.00647268		ENSMUSG00000021403.3	-7.34496	0.000134767		ENSMUSG00000061759.15	-4.19032	2.36748e-06
ENSMUSG00000042195.9	-6.35041	0.00372021		ENSMUSG00000106032.1	-7.34493	0.00491712		ENSMUSG00000029919.5	-4.18975	0.0448429
ENSMUSG00000086034.1	-6.34832	0.00548162		ENSMUSG00000103202.1	-7.34437	0.0161922		ENSMUSG00000112090.1	-4.18794	0.131805
ENSMUSG00000115314.1	-6.34785	0.0307055		ENSMUSG00000074357.3	-7.34422	0.000378045		ENSMUSG00000108930.1	-4.18764	0.135509
ENSMUSG00000094950.2	-6.34749	0.0179197		ENSMUSG00000053541.3	-7.34314	1.26066e-06		ENSMUSG00000085211.2	-4.18563	0.0526335
ENSMUSG00000098022.7	-6.34695	0.00740085		ENSMUSG00000043670.4	-7.34272	0.000610227		ENSMUSG00000053297.14	-4.18537	0.0694559
ENSMUSG00000026303.6	-6.3463	0.00930001		ENSMUSG00000041608.8	-7.34136	0.00241033		ENSMUSG00000087151.1	-4.18527	0.0683302
ENSMUSG00000117654.1	-6.34627	0.0243422		ENSMUSG00000026649.14	-7.34047	4.8401e-05		ENSMUSG00000097558.1	-4.18352	0.0609616
ENSMUSG00000039114.16	-6.34413	3.52847e-06		ENSMUSG00000087194.9	-7.33992	NA		ENSMUSG00000098022.7	-4.18309	0.0797994
ENSMUSG00000022244.7	-6.34319	1.95214e-18		ENSMUSG00000070369.13	-7.33944	0.00353023		ENSMUSG00000003849.8	-4.17824	2.63243e-05
ENSMUSG00000031285.14	-6.33957	0.0145398		ENSMUSG00000022818.13	-7.33829	0.000874382		ENSMUSG00000029752.12	-4.17817	1.94307e-11
ENSMUSG00000104104.1	-6.33845	0.0233782		ENSMUSG00000028989.3	-7.33737	9.06758e-08		ENSMUSG00000113432.1	-4.177	0.140358
ENSMUSG00000097403.2	-6.33205	4.68472e-05		ENSMUSG00000116872.1	-7.33685	0.0117416		ENSMUSG00000073598.3	-4.17282	0.0130893
ENSMUSG00000027202.12	-6.33199	0.00700561		ENSMUSG00000105741.1	-7.33618	0.000323162		ENSMUSG00000112498.1	-4.16884	0.14488
ENSMUSG00000001020.8	-6.33053	2.06389e-36		ENSMUSG00000085987.2	-7.33609	0.0138756		ENSMUSG00000111079.1	-4.16876	0.145691
ENSMUSG00000099930.1	-6.32999	0.0321933		ENSMUSG00000074345.4	-7.33557	0.0126062		ENSMUSG00000023914.16	-4.16637	0.0990004
ENSMUSG00000104263.1	-6.32945	0.01383		ENSMUSG00000085702.8	-7.33508	8.31473e-05		ENSMUSG00000044707.7	-4.16612	0.00979876
ENSMUSG00000037610.15	-6.32934	0.0357765		ENSMUSG00000039728.15	-7.3337	0.00360069		ENSMUSG00000101102.1	-4.16527	0.0972245
ENSMUSG00000047495.15	-6.32763	0.00797169		ENSMUSG00000102139.1	-7.33313	0.00432124		ENSMUSG00000044067.7	-4.16282	0.225371
ENSMUSG00000103923.1	-6.32734	0.0469933		ENSMUSG00000078439.9	-7.33207	0.000131288		ENSMUSG00000004864.13	-4.16232	0.000425875
ENSMUSG00000038257.9	-6.32729	0.0431721		ENSMUSG00000007034.15	-7.33193	0.00111743		ENSMUSG00000111254.1	-4.1622	0.0500881
ENSMUSG00000020583.4	-6.32697	0.00117694		ENSMUSG00000005696.11	-7.33176	0.00415202		ENSMUSG00000020212.14	-4.16218	NA
ENSMUSG00000113013.1	-6.32677	0.0604862		ENSMUSG00000116639.1	-7.33086	0.0114732		ENSMUSG00000024304.14	-4.1596	2.04781e-07
ENSMUSG00000101061.1	-6.32676	0.0198009		ENSMUSG00000025551.13	-7.33065	0.0130939		ENSMUSG00000100465.1	-4.15956	0.0603578
ENSMUSG00000051424.2	-6.32659	0.045063		ENSMUSG00000036198.12	-7.32987	0.00936828		ENSMUSG00000037972.7	-4.15903	0.000246413
ENSMUSG00000103540.1	-6.32645	0.0368389		ENSMUSG00000023279.7	-7.32943	0.00027487		ENSMUSG00000101736.1	-4.15441	0.329663
ENSMUSG00000091962.3	-6.32589	0.0476919		ENSMUSG00000108276.1	-7.32746	0.00380922		ENSMUSG00000021594.11	-4.15196	0.00137932
ENSMUSG00000026443.3	-6.32567	0.00029754		ENSMUSG00000049372.11	-7.32735	0.0134783		ENSMUSG00000090206.8	-4.1493	0.246615
ENSMUSG00000093493.1	-6.32561	0.111946		ENSMUSG00000050108.12	-7.32575	0.00488808		ENSMUSG00000038859.7	-4.1471	1.93735e-07
ENSMUSG00000093531.3	-6.32558	0.105576		ENSMUSG00000043110.2	-7.32522	0.0035235		ENSMUSG00000050074.12	-4.14581	0.207179
ENSMUSG00000105290.1	-6.32483	0.0103203		ENSMUSG00000054986.13	-7.32521	0.011713		ENSMUSG00000085327.1	-4.14419	0.0271225
ENSMUSG00000036855.3	-6.3232	0.00759305		ENSMUSG00000063804.8	-7.32496	0.00471416		ENSMUSG00000022978.11	-4.14051	5.84853e-05
ENSMUSG00000036964.14	-6.32296	0.000215142		ENSMUSG00000117943.1	-7.32281	0.00222085		ENSMUSG00000004500.9	-4.14042	0.000222677
ENSMUSG00000070702.9	-6.32234	0.0171363		ENSMUSG00000090304.4	-7.32256	0.0156288		ENSMUSG00000003680.16	-4.13917	2.20653e-05
ENSMUSG00000031651.5	-6.32232	0.01669		ENSMUSG00000070424.12	-7.32239	1.57078e-05		ENSMUSG00000090039.1	-4.1389	0.151795
ENSMUSG00000063804.8	-6.32151	0.0148747		ENSMUSG00000085558.7	-7.32189	8.24414e-05		ENSMUSG00000115961.1	-4.1372	0.0853116
ENSMUSG00000000416.16	-6.32125	0.0106976		ENSMUSG00000074695.3	-7.32124	NA		ENSMUSG00000028347.14	-4.13566	0.00159605
ENSMUSG00000112280.1	-6.32049	0.00499029		ENSMUSG00000094930.2	-7.32071	NA		ENSMUSG00000107698.1	-4.13512	0.130253
ENSMUSG00000109333.1	-6.32009	0.00299381		ENSMUSG00000056812.14	-7.32011	0.00491334		ENSMUSG00000072640.11	-4.13479	0.000820455
ENSMUSG00000102069.1	-6.31967	0.00417503		ENSMUSG00000092009.1	-7.31985	0.0133901		ENSMUSG00000041298.15	-4.13376	0.00041943
ENSMUSG00000025592.17	-6.31868	0.0163321		ENSMUSG00000035551.6	-7.31979	0.00165933		ENSMUSG00000020087.5	-4.13293	4.64128e-07
ENSMUSG00000023043.7	-6.31854	6.59221e-07		ENSMUSG00000109119.1	-7.31854	0.000516417		ENSMUSG00000105929.1	-4.13029	0.0634371
ENSMUSG00000110080.1	-6.318	0.0173469		ENSMUSG00000040016.16	-7.31787	0.00124693		ENSMUSG00000049526.8	-4.12836	0.0573582
ENSMUSG00000105049.1	-6.31746	0.0227178		ENSMUSG00000050765.3	-7.31514	0.00394429		ENSMUSG00000029366.10	-4.12188	5.51001e-09
ENSMUSG00000109794.1	-6.3166	0.0613359		ENSMUSG00000093910.2	-7.31503	0.000831628		ENSMUSG00000038742.7	-4.1214	2.10549e-05
ENSMUSG00000048327.6	-6.3165	4.99055e-11		ENSMUSG00000115326.1	-7.31465	2.43408e-05		ENSMUSG00000063904.4	-4.11702	3.247e-11
ENSMUSG00000023940.14	-6.31508	2.32307e-06		ENSMUSG00000021874.12	-7.31437	0.0124964		ENSMUSG00000012483.4	-4.11684	6.26693e-10
ENSMUSG00000109956.1	-6.31508	0.00741719		ENSMUSG00000061602.3	-7.3118	0.0058364		ENSMUSG00000038365.8	-4.1167	8.81061e-05
ENSMUSG00000027525.18	-6.31393	0.000656426		ENSMUSG00000104263.1	-7.30991	0.00441436		ENSMUSG00000114554.1	-4.11554	0.0243415
ENSMUSG00000091586.2	-6.31315	7.09811e-07		ENSMUSG00000109217.1	-7.30909	0.0198757		ENSMUSG00000024579.7	-4.11519	0.000241478
ENSMUSG00000103928.1	-6.31216	0.0102666		ENSMUSG00000111017.1	-7.30897	0.000163695		ENSMUSG00000018659.12	-4.11449	0.000176785
ENSMUSG00000098204.1	-6.31204	0.0138531		ENSMUSG00000075062.4	-7.30838	0.0156012		ENSMUSG00000026355.11	-4.11431	6.00793e-21
ENSMUSG00000085399.7	-6.31144	1.43398e-08		ENSMUSG00000113090.1	-7.30696	0.00249754		ENSMUSG00000060216.15	-4.11297	NA
ENSMUSG00000021983.16	-6.31091	5.62748e-05		ENSMUSG00000062818.7	-7.3069	0.00320966		ENSMUSG00000069223.10	-4.11134	0.14425
ENSMUSG00000025934.15	-6.31075	0.000525754		ENSMUSG00000026609.15	-7.30645	0.00122025		ENSMUSG00000021811.7	-4.10971	3.41968e-15
ENSMUSG00000059187.12	-6.31018	0.00824077		ENSMUSG00000036172.17	-7.30338	6.40198e-05		ENSMUSG00000069265.2	-4.10947	0.0178003
ENSMUSG00000031461.4	-6.3085	5.4091e-05		ENSMUSG00000024155.8	-7.30319	0.0169713		ENSMUSG00000029320.11	-4.10904	0.167483
ENSMUSG00000021675.4	-6.30849	0.00638512		ENSMUSG00000025425.18	-7.30162	5.73917e-07		ENSMUSG00000074284.6	-4.10881	0.0778296
ENSMUSG00000044633.4	-6.30669	0.0283714		ENSMUSG00000021187.14	-7.30082	1.72476e-06		ENSMUSG00000115330.1	-4.10747	0.0743762
ENSMUSG00000026579.8	-6.30539	0.138052		ENSMUSG00000059089.4	-7.30039	0.00126784		ENSMUSG00000037725.8	-4.10596	2.69126e-12
ENSMUSG00000103697.1	-6.30372	0.00564062		ENSMUSG00000024064.14	-7.29944	7.93071e-05		ENSMUSG00000097035.2	-4.10446	0.129033
ENSMUSG00000117365.1	-6.30337	0.013452		ENSMUSG00000114828.1	-7.29899	5.44053e-07		ENSMUSG00000068957.1	-4.10345	0.147114
ENSMUSG00000104865.1	-6.30335	0.0457147		ENSMUSG00000037705.13	-7.29852	0.00225945		ENSMUSG00000029073.9	-4.10207	0.00251541
ENSMUSG00000091382.2	-6.30083	0.0290258		ENSMUSG00000115919.1	-7.29789	0.00400779		ENSMUSG00000042808.8	-4.10112	0.203114
ENSMUSG00000022900.14	-6.29939	0.00523235		ENSMUSG00000020256.14	-7.29778	8.09928e-06		ENSMUSG00000027107.3	-4.09836	1.31512e-07
ENSMUSG00000049806.4	-6.29884	0.0402015		ENSMUSG00000111055.1	-7.29715	0.0129319		ENSMUSG00000046567.10	-4.09807	0.000285262
ENSMUSG00000115727.1	-6.29831	0.0564499		ENSMUSG00000032503.18	-7.29711	2.56284e-08		ENSMUSG00000002274.13	-4.0937	0.000373159
ENSMUSG00000107511.1	-6.29826	0.051509		ENSMUSG00000026955.13	-7.29593	3.80229e-08		ENSMUSG00000097797.6	-4.08835	0.0152828
ENSMUSG00000110007.2	-6.29824	0.0505197		ENSMUSG00000022659.13	-7.29582	0.00157725		ENSMUSG00000039043.5	-4.08641	NA
ENSMUSG00000029679.7	-6.29741	0.043535		ENSMUSG00000034239.14	-7.29489	0.0132891		ENSMUSG00000108415.1	-4.08502	0.0727414
ENSMUSG00000040552.8	-6.2971	0.000145684		ENSMUSG00000024677.13	-7.29451	0.000450473		ENSMUSG00000041673.12	-4.08417	0.0697457
ENSMUSG00000104791.1	-6.29694	0.0668464		ENSMUSG00000022479.15	-7.29353	1.44677e-05		ENSMUSG00000036555.14	-4.08287	NA
ENSMUSG00000102952.1	-6.29684	0.0576042		ENSMUSG00000027202.12	-7.29314	0.00186454		ENSMUSG00000031023.5	-4.078	3.69174e-06
ENSMUSG00000111999.1	-6.29649	0.124036		ENSMUSG00000062017.15	-7.29306	0.0045509		ENSMUSG00000068220.6	-4.06915	2.3321e-08
ENSMUSG00000082437.1	-6.29646	0.117041		ENSMUSG00000042638.14	-7.29274	0.0170452		ENSMUSG00000100714.6	-4.06915	0.204309
ENSMUSG00000102250.1	-6.29644	NA		ENSMUSG00000093650.2	-7.29262	0.0146685		ENSMUSG00000018841.17	-4.0611	8.67159e-07
ENSMUSG00000116984.1	-6.29643	NA		ENSMUSG00000063823.2	-7.29202	0.0163617		ENSMUSG00000041907.9	-4.06081	0.0550754
ENSMUSG00000054967.7	-6.29518	1.38006e-07		ENSMUSG00000001225.12	-7.2917	0.0138022		ENSMUSG00000068329.12	-4.05951	4.85105e-06
ENSMUSG00000039742.15	-6.29435	0.00393451		ENSMUSG00000011305.11	-7.29092	0.00157838		ENSMUSG00000027420.13	-4.05914	0.0947273
ENSMUSG00000045678.8	-6.29164	0.0177198		ENSMUSG00000031165.6	-7.29089	1.98271e-07		ENSMUSG00000034818.17	-4.05818	0.0994749
ENSMUSG00000081670.1	-6.28978	0.0109735		ENSMUSG00000039252.11	-7.29042	3.23633e-09		ENSMUSG00000039936.18	-4.05773	0.000200749
ENSMUSG00000060314.13	-6.28939	0.00710855		ENSMUSG00000110874.1	-7.28997	8.15437e-05		ENSMUSG00000101028.1	-4.05669	0.0103554
ENSMUSG00000084960.1	-6.28858	0.00158399		ENSMUSG00000030270.11	-7.28788	0.000164022		ENSMUSG00000030486.9	-4.05369	0.0278066
ENSMUSG00000050822.11	-6.27881	0.00111301		ENSMUSG00000048108.13	-7.28762	0.0039769		ENSMUSG00000047678.1	-4.05325	0.195808
ENSMUSG00000059659.7	-6.27519	2.5945e-06		ENSMUSG00000028222.2	-7.28664	0.013549		ENSMUSG00000050623.5	-4.05306	0.0724304
ENSMUSG00000027831.9	-6.27351	0.0131933		ENSMUSG00000048153.6	-7.28453	0.0454713		ENSMUSG00000103251.1	-4.05117	0.146359
ENSMUSG00000050663.7	-6.27251	0.0035785		ENSMUSG00000051716.6	-7.28446	0.00477371		ENSMUSG00000021965.3	-4.04915	8.47057e-10
ENSMUSG00000085929.1	-6.27064	0.00624614		ENSMUSG00000097572.2	-7.28428	9.20192e-05		ENSMUSG00000004849.14	-4.04732	4.881e-10
ENSMUSG00000040420.15	-6.27056	0.0149192		ENSMUSG00000090417.4	-7.2842	0.0135022		ENSMUSG00000021534.8	-4.04664	0.0169542
ENSMUSG00000023391.8	-6.2701	8.48802e-06		ENSMUSG00000035523.8	-7.28419	0.0141819		ENSMUSG00000044201.10	-4.04638	0.00669052
ENSMUSG00000113539.1	-6.26784	0.058721		ENSMUSG00000044393.15	-7.28358	0.00141929		ENSMUSG00000096446.1	-4.04423	0.227422
ENSMUSG00000105662.4	-6.26775	0.0511399		ENSMUSG00000042784.9	-7.28213	4.84887e-05		ENSMUSG00000099034.7	-4.0424	0.000398627
ENSMUSG00000085940.1	-6.26711	0.020196		ENSMUSG00000051900.12	-7.28172	0.0146827		ENSMUSG00000057706.7	-4.04047	1.45842e-05
ENSMUSG00000073975.3	-6.26702	0.0532672		ENSMUSG00000043385.4	-7.28149	0.00475853		ENSMUSG00000069136.4	-4.03999	0.106074
ENSMUSG00000116791.1	-6.26674	NA		ENSMUSG00000092049.9	-7.28056	0.000401271		ENSMUSG00000072769.6	-4.0381	0.00827655
ENSMUSG00000028003.6	-6.26588	0.0113182		ENSMUSG00000103722.1	-7.27911	0.00574367		ENSMUSG00000024173.11	-4.03761	0.0478096
ENSMUSG00000055114.9	-6.26526	0.00116622		ENSMUSG00000105445.1	-7.27906	0.00378558		ENSMUSG00000037251.5	-4.03478	9.96542e-05
ENSMUSG00000116725.1	-6.26522	0.000249244		ENSMUSG00000071068.7	-7.27892	3.91898e-05		ENSMUSG00000108461.1	-4.03167	1.2777e-05
ENSMUSG00000003882.5	-6.26511	0.00498396		ENSMUSG00000054236.6	-7.2787	0.0154028		ENSMUSG00000024827.10	-4.03136	0.0369407
ENSMUSG00000071491.2	-6.26464	NA		ENSMUSG00000022240.10	-7.27818	0.00113951		ENSMUSG00000041079.12	-4.03001	6.25128e-08
ENSMUSG00000005947.11	-6.26405	0.00183034		ENSMUSG00000114585.1	-7.27749	0.005358		ENSMUSG00000056679.13	-4.02875	0.111775
ENSMUSG00000097699.2	-6.26179	0.00905653		ENSMUSG00000081664.1	-7.2771	0.00059113		ENSMUSG00000104554.1	-4.02689	0.138047
ENSMUSG00000109561.1	-6.26091	0.0159283		ENSMUSG00000025202.8	-7.2766	0.0062683		ENSMUSG00000018651.14	-4.02337	1.68834e-06
ENSMUSG00000042784.9	-6.26042	0.000497591		ENSMUSG00000040380.14	-7.27648	0.00254674		ENSMUSG00000040795.12	-4.02005	3.90425e-07
ENSMUSG00000091318.2	-6.26037	0.0209584		ENSMUSG00000035580.10	-7.27584	0.0176225		ENSMUSG00000010154.7	-4.01989	0.0127267
ENSMUSG00000029134.14	-6.25899	0.0097326		ENSMUSG00000075478.3	-7.27415	0.00506501		ENSMUSG00000062201.4	-4.01727	0.0541552
ENSMUSG00000115558.1	-6.25892	0.0228032		ENSMUSG00000103783.1	-7.27409	0.00676518		ENSMUSG00000073910.10	-4.01467	4.15121e-07
ENSMUSG00000076281.1	-6.25873	0.000659388		ENSMUSG00000001510.8	-7.27402	0.00153639		ENSMUSG00000043262.16	-4.01385	0.00168169
ENSMUSG00000041774.16	-6.25848	2.97015e-09		ENSMUSG00000047237.13	-7.27371	0.00382576		ENSMUSG00000063801.7	-4.01189	6.00001e-06
ENSMUSG00000051493.7	-6.25835	0.0296776		ENSMUSG00000078776.9	-7.27329	0.000194904		ENSMUSG00000097318.2	-4.01165	0.00127203
ENSMUSG00000031886.14	-6.25635	0.000223511		ENSMUSG00000091006.3	-7.27323	0.0146263		ENSMUSG00000059040.5	-4.00998	1.3429e-05
ENSMUSG00000072980.3	-6.25553	5.89538e-08		ENSMUSG00000090774.2	-7.27281	0.0165267		ENSMUSG00000029191.16	-4.00649	1.08749e-19
ENSMUSG00000048814.11	-6.25363	0.00886843		ENSMUSG00000044581.8	-7.27215	0.000229822		ENSMUSG00000083534.1	-4.00634	0.222495
ENSMUSG00000020649.11	-6.25014	1.98659e-13		ENSMUSG00000058331.15	-7.27106	0.000280704		ENSMUSG00000066721.3	-4.00203	0.00992191
ENSMUSG00000041681.2	-6.24977	0.0212602		ENSMUSG00000086804.8	-7.26986	0.0131605		ENSMUSG00000086506.1	-4.00114	0.181303
ENSMUSG00000103641.1	-6.24805	0.0518575		ENSMUSG00000057396.7	-7.26964	0.00013933		ENSMUSG00000020652.17	-4.00028	1.91267e-06
ENSMUSG00000108103.1	-6.24649	0.000565953		ENSMUSG00000037202.6	-7.26801	2.38031e-05		ENSMUSG00000089665.2	-3.9986	0.0162013
ENSMUSG00000058114.3	-6.24413	0.0403659		ENSMUSG00000024180.14	-7.26794	1.37773e-08		ENSMUSG00000041377.12	-3.997	0.156126
ENSMUSG00000099759.1	-6.2413	0.00555203		ENSMUSG00000045761.16	-7.26487	0.00243946		ENSMUSG00000019883.11	-3.99639	4.29416e-06
ENSMUSG00000116626.1	-6.23896	0.0549085		ENSMUSG00000090619.2	-7.26467	0.00768093		ENSMUSG00000042029.7	-3.99524	3.92089e-09
ENSMUSG00000035000.8	-6.23751	0.00128609		ENSMUSG00000022491.5	-7.26431	0.00247403		ENSMUSG00000020280.12	-3.99507	1.22815e-06
ENSMUSG00000028109.14	-6.23739	0.052641		ENSMUSG00000078942.10	-7.26358	0.00523619		ENSMUSG00000055494.5	-3.99405	0.111068
ENSMUSG00000096840.3	-6.23733	0.0481625		ENSMUSG00000026976.15	-7.2627	0.00170635		ENSMUSG00000038009.7	-3.99137	0.127184
ENSMUSG00000110165.1	-6.23686	0.00638494		ENSMUSG00000118094.1	-7.26238	0.0146208		ENSMUSG00000030752.8	-3.99048	0.000248014
ENSMUSG00000103375.1	-6.23672	0.061806		ENSMUSG00000108119.1	-7.26185	0.0134403		ENSMUSG00000036678.8	-3.99027	3.27197e-06
ENSMUSG00000113771.1	-6.23665	0.0555401		ENSMUSG00000059910.4	-7.26145	0.0144021		ENSMUSG00000064193.8	-3.98998	2.96384e-06
ENSMUSG00000029299.14	-6.23654	0.00713355		ENSMUSG00000087028.7	-7.25987	0.00260172		ENSMUSG00000047246.7	-3.9895	0.0170064
ENSMUSG00000075218.3	-6.23627	NA		ENSMUSG00000075380.2	-7.25966	0.00681697		ENSMUSG00000050936.5	-3.98941	0.140962
ENSMUSG00000097068.2	-6.23598	0.0148318		ENSMUSG00000025877.14	-7.2596	2.03804e-06		ENSMUSG00000085873.1	-3.98865	0.147002
ENSMUSG00000002033.14	-6.23538	NA		ENSMUSG00000068680.1	-7.25958	0.00472568		ENSMUSG00000032586.9	-3.98735	0.00256487
ENSMUSG00000043301.16	-6.2332	0.0120766		ENSMUSG00000115724.1	-7.25945	0.00421145		ENSMUSG00000019295.8	-3.98389	3.25597e-05
ENSMUSG00000097724.2	-6.23209	0.00821851		ENSMUSG00000106010.1	-7.25935	0.00612035		ENSMUSG00000098488.7	-3.98121	0.227139
ENSMUSG00000027867.10	-6.23172	0.00868347		ENSMUSG00000104286.1	-7.25923	0.0050301		ENSMUSG00000117702.1	-3.98106	0.229299
ENSMUSG00000040680.9	-6.23149	0.00890603		ENSMUSG00000112317.1	-7.25918	2.22836e-05		ENSMUSG00000041426.12	-3.9794	0.000271964
ENSMUSG00000086396.1	-6.22971	0.0183441		ENSMUSG00000109719.1	-7.25912	0.00444954		ENSMUSG00000078838.3	-3.9793	0.257294
ENSMUSG00000112647.1	-6.22758	0.0233714		ENSMUSG00000056553.14	-7.25911	0.00442362		ENSMUSG00000019734.16	-3.97763	0.0286164
ENSMUSG00000109028.1	-6.22695	0.0284334		ENSMUSG00000034282.3	-7.259	2.6368e-10		ENSMUSG00000018599.5	-3.97639	0.000144556
ENSMUSG00000022659.13	-6.22658	0.00710947		ENSMUSG00000075318.12	-7.2583	0.00214549		ENSMUSG00000021707.5	-3.97605	3.18996e-06
ENSMUSG00000103973.1	-6.22652	0.00664058		ENSMUSG00000079164.8	-7.25702	7.39096e-05		ENSMUSG00000055725.11	-3.97583	0.000290614
ENSMUSG00000096914.3	-6.22474	0.0119336		ENSMUSG00000038765.13	-7.25665	0.0131298		ENSMUSG00000112071.1	-3.97473	0.00952265
ENSMUSG00000025044.16	-6.21995	0.000208917		ENSMUSG00000053574.5	-7.2566	5.40313e-05		ENSMUSG00000101316.1	-3.97262	2.41413e-09
ENSMUSG00000111709.1	-6.21965	0.000209712		ENSMUSG00000104528.1	-7.25608	0.0141184		ENSMUSG00000055301.8	-3.96943	0.0196994
ENSMUSG00000001228.14	-6.21879	6.83959e-08		ENSMUSG00000032358.12	-7.25582	0.00266079		ENSMUSG00000082090.1	-3.96723	0.151031
ENSMUSG00000052854.15	-6.2183	0.00696975		ENSMUSG00000038756.13	-7.25381	0.00300335		ENSMUSG00000110165.1	-3.96525	0.0859363
ENSMUSG00000043897.13	-6.21823	0.0213727		ENSMUSG00000052180.15	-7.2536	0.0138479		ENSMUSG00000027384.6	-3.96482	6.25491e-08
ENSMUSG00000060843.11	-6.21801	0.000575712		ENSMUSG00000036587.13	-7.25319	0.00063233		ENSMUSG00000097789.2	-3.96122	0.000129134
ENSMUSG00000051037.15	-6.21638	NA		ENSMUSG00000054966.13	-7.25282	0.000575577		ENSMUSG00000026869.12	-3.95909	2.00632e-20
ENSMUSG00000079679.3	-6.21553	0.0108009		ENSMUSG00000072601.4	-7.25253	0.000121681		ENSMUSG00000063594.5	-3.95788	0.0462312
ENSMUSG00000112533.1	-6.21536	0.00765807		ENSMUSG00000038598.9	-7.25138	0.0031599		ENSMUSG00000097186.1	-3.95671	0.193307
ENSMUSG00000112891.1	-6.21395	0.0126922		ENSMUSG00000098678.1	-7.25111	0.00272514		ENSMUSG00000050957.4	-3.95489	0.0188488
ENSMUSG00000015890.2	-6.21236	0.00168113		ENSMUSG00000105328.1	-7.25093	0.0103897		ENSMUSG00000074256.3	-3.95307	0.0679007
ENSMUSG00000070695.4	-6.2097	0.00564046		ENSMUSG00000022231.10	-7.25079	3.0831e-09		ENSMUSG00000110316.1	-3.94666	0.109096
ENSMUSG00000079056.12	-6.20889	0.00194927		ENSMUSG00000036923.12	-7.24991	0.000646681		ENSMUSG00000059631.6	-3.94503	0.146084
ENSMUSG00000112990.1	-6.20775	0.00684372		ENSMUSG00000045708.4	-7.24929	0.00147318		ENSMUSG00000109145.1	-3.94459	0.152969
ENSMUSG00000093699.1	-6.20721	0.0583368		ENSMUSG00000058975.7	-7.24711	2.83957e-05		ENSMUSG00000014786.8	-3.94305	0.00141917
ENSMUSG00000096320.2	-6.20715	0.0534837		ENSMUSG00000056032.12	-7.24559	0.00753759		ENSMUSG00000113310.1	-3.94139	0.222013
ENSMUSG00000087578.1	-6.20658	8.58779e-05		ENSMUSG00000072963.2	-7.24528	0.048704		ENSMUSG00000114281.1	-3.93796	0.355753
ENSMUSG00000103519.1	-6.20638	0.0546381		ENSMUSG00000059112.6	-7.24481	0.0218326		ENSMUSG00000052565.7	-3.93307	0.0395066
ENSMUSG00000082070.1	-6.20627	3.38536e-05		ENSMUSG00000069294.2	-7.24455	0.0143396		ENSMUSG00000005410.6	-3.93226	1.14389e-21
ENSMUSG00000101037.1	-6.20587	0.000440027		ENSMUSG00000110277.2	-7.24408	2.6836e-09		ENSMUSG00000055826.5	-3.93125	0.116445
ENSMUSG00000104792.1	-6.20529	0.128373		ENSMUSG00000044205.7	-7.24221	0.0142638		ENSMUSG00000113427.1	-3.93069	0.0650279
ENSMUSG00000113810.1	-6.20527	NA		ENSMUSG00000031212.3	-7.24185	0.00717757		ENSMUSG00000082092.1	-3.92796	0.000176174
ENSMUSG00000028360.9	-6.20506	0.00858864		ENSMUSG00000038319.14	-7.2418	1.93954e-07		ENSMUSG00000028351.5	-3.92728	0.121922
ENSMUSG00000109438.1	-6.20362	0.00754396		ENSMUSG00000025001.11	-7.24166	2.18822e-17		ENSMUSG00000006019.15	-3.92715	1.33223e-05
ENSMUSG00000026407.17	-6.20351	0.000863757		ENSMUSG00000031289.10	-7.24162	0.000343256		ENSMUSG00000101792.1	-3.92676	0.124973
ENSMUSG00000078612.9	-6.20351	0.00710754		ENSMUSG00000040522.5	-7.24151	0.0124346		ENSMUSG00000086513.3	-3.92503	0.135722
ENSMUSG00000052417.6	-6.20234	0.0164716		ENSMUSG00000085125.7	-7.24106	0.0149273		ENSMUSG00000113679.1	-3.92172	0.0974876
ENSMUSG00000083849.1	-6.201	0.00617193		ENSMUSG00000033847.15	-7.24065	0.000141539		ENSMUSG00000033762.8	-3.92096	0.00500982
ENSMUSG00000011263.16	-6.19879	0.000145467		ENSMUSG00000111767.1	-7.23951	0.00290927		ENSMUSG00000004748.5	-3.91854	0.00147068
ENSMUSG00000049109.15	-6.1983	0.00100878		ENSMUSG00000060371.12	-7.23911	0.00440495		ENSMUSG00000106820.1	-3.91572	0.0318321
ENSMUSG00000100510.7	-6.19771	0.0164098		ENSMUSG00000022454.17	-7.23692	0.00183986		ENSMUSG00000060121.15	-3.91481	1.26675e-06
ENSMUSG00000020799.16	-6.19695	0.00438824		ENSMUSG00000047182.6	-7.23658	0.0144748		ENSMUSG00000074236.3	-3.91354	4.40643e-06
ENSMUSG00000092049.9	-6.19655	0.00265903		ENSMUSG00000116617.1	-7.23616	3.5639e-07		ENSMUSG00000039195.4	-3.91176	2.03175e-10
ENSMUSG00000109723.1	-6.19645	0.0274755		ENSMUSG00000098227.1	-7.23614	0.000899165		ENSMUSG00000085847.1	-3.90823	0.359438
ENSMUSG00000006398.15	-6.1962	2.4169e-11		ENSMUSG00000118562.1	-7.23611	0.0487848		ENSMUSG00000103170.1	-3.90369	0.0280644
ENSMUSG00000105128.1	-6.19573	0.0304902		ENSMUSG00000029195.10	-7.23609	0.00137188		ENSMUSG00000026496.11	-3.90296	1.80741e-09
ENSMUSG00000040601.13	-6.1957	0.0289958		ENSMUSG00000089759.7	-7.23606	0.00564786		ENSMUSG00000086741.1	-3.89881	0.00126057
ENSMUSG00000026622.15	-6.19475	1.83958e-05		ENSMUSG00000042282.4	-7.23603	0.00457348		ENSMUSG00000034218.16	-3.89841	1.223e-05
ENSMUSG00000052616.10	-6.1923	0.0161175		ENSMUSG00000027077.7	-7.23596	0.0174609		ENSMUSG00000041605.16	-3.89833	0.000530873
ENSMUSG00000021751.13	-6.19164	0.0098118		ENSMUSG00000075091.5	-7.23537	0.00668748		ENSMUSG00000094786.1	-3.88651	0.000465348
ENSMUSG00000027068.6	-6.1898	0.00347535		ENSMUSG00000083674.3	-7.235	9.09538e-05		ENSMUSG00000029408.13	-3.88463	1.0384e-05
ENSMUSG00000113761.1	-6.18685	0.0237567		ENSMUSG00000048456.3	-7.23427	0.0489335		ENSMUSG00000023004.8	-3.88431	3.0847e-26
ENSMUSG00000022112.14	-6.18675	0.0209111		ENSMUSG00000110640.1	-7.23369	0.0134474		ENSMUSG00000027254.13	-3.88319	0.0649829
ENSMUSG00000069044.6	-6.18657	0.145669		ENSMUSG00000048905.5	-7.23327	0.0149745		ENSMUSG00000032312.7	-3.88101	2.1057e-15
ENSMUSG00000107932.1	-6.18624	0.0311724		ENSMUSG00000042532.14	-7.23323	0.043283		ENSMUSG00000053469.14	-3.87844	0.0092081
ENSMUSG00000066720.7	-6.18341	0.000887705		ENSMUSG00000034818.17	-7.23153	0.00304186		ENSMUSG00000037337.11	-3.87586	0.000228799
ENSMUSG00000111662.1	-6.18284	0.00703738		ENSMUSG00000060560.8	-7.23019	0.000375345		ENSMUSG00000038227.15	-3.87572	3.19643e-05
ENSMUSG00000086652.1	-6.18243	0.00182734		ENSMUSG00000078598.11	-7.23016	0.0147849		ENSMUSG00000042797.9	-3.87523	0.00460374
ENSMUSG00000086607.7	-6.18186	0.00893967		ENSMUSG00000108146.1	-7.22992	0.0169379		ENSMUSG00000114610.1	-3.87399	0.153886
ENSMUSG00000092009.1	-6.18079	0.0370085		ENSMUSG00000115381.1	-7.22972	0.00184304		ENSMUSG00000024459.18	-3.87372	0.129806
ENSMUSG00000073530.11	-6.18071	0.0064004		ENSMUSG00000034336.3	-7.22824	0.0025011		ENSMUSG00000097429.1	-3.87113	0.0767722
ENSMUSG00000096858.4	-6.18057	0.0199282		ENSMUSG00000030324.8	-7.22818	0.0151243		ENSMUSG00000049904.7	-3.87079	0.000847459
ENSMUSG00000050270.12	-6.17987	0.016835		ENSMUSG00000087410.7	-7.22809	0.00456685		ENSMUSG00000104585.1	-3.87073	0.0549777
ENSMUSG00000069259.10	-6.17844	0.134454		ENSMUSG00000041609.16	-7.2278	2.06572e-08		ENSMUSG00000111528.1	-3.8698	0.176165
ENSMUSG00000116881.1	-6.17709	0.0555064		ENSMUSG00000104661.1	-7.22779	0.0162725		ENSMUSG00000019894.14	-3.86536	0.0238573
ENSMUSG00000099465.1	-6.17676	0.000882042		ENSMUSG00000066372.6	-7.2274	0.0164368		ENSMUSG00000059791.14	-3.86401	0.000537223
ENSMUSG00000057817.6	-6.17481	0.0679497		ENSMUSG00000033569.17	-7.22706	0.00197757		ENSMUSG00000083152.1	-3.86357	0.168656
ENSMUSG00000075161.3	-6.17475	0.062866		ENSMUSG00000090891.3	-7.22427	0.000240343		ENSMUSG00000039145.16	-3.86084	0.000411241
ENSMUSG00000097623.7	-6.17468	0.056624		ENSMUSG00000081724.4	-7.22369	0.0165242		ENSMUSG00000045763.8	-3.8601	7.21816e-08
ENSMUSG00000117744.1	-6.17461	0.0514178		ENSMUSG00000109461.1	-7.22354	0.00478626		ENSMUSG00000054939.6	-3.85993	0.11934
ENSMUSG00000084898.1	-6.17398	0.0658793		ENSMUSG00000028197.4	-7.22328	0.000812235		ENSMUSG00000060530.2	-3.85984	0.0555258
ENSMUSG00000045569.7	-6.17396	0.0641776		ENSMUSG00000092242.1	-7.22328	0.0175829		ENSMUSG00000079051.5	-3.85791	0.130178
ENSMUSG00000115792.1	-6.17351	0.117578		ENSMUSG00000021751.13	-7.22194	0.00254784		ENSMUSG00000024135.10	-3.85744	0.000736007
ENSMUSG00000027168.21	-6.1735	0.0133344		ENSMUSG00000024411.11	-7.22174	0.0152482		ENSMUSG00000097408.1	-3.85668	0.180981
ENSMUSG00000108908.4	-6.17346	0.109365		ENSMUSG00000029184.5	-7.22148	0.0183837		ENSMUSG00000084775.2	-3.85663	0.137726
ENSMUSG00000055933.13	-6.17303	0.0536078		ENSMUSG00000046258.4	-7.22136	0.00294506		ENSMUSG00000102915.1	-3.85608	0.00233172
ENSMUSG00000063193.9	-6.17159	1.61158e-05		ENSMUSG00000046709.18	-7.22126	4.16606e-05		ENSMUSG00000041309.17	-3.85524	0.116379
ENSMUSG00000097311.7	-6.17071	0.0204178		ENSMUSG00000068950.3	-7.22036	0.0163403		ENSMUSG00000085068.1	-3.85275	0.0722598
ENSMUSG00000103505.1	-6.1676	0.0234014		ENSMUSG00000046971.7	-7.21946	0.00436511		ENSMUSG00000117420.1	-3.85191	0.313873
ENSMUSG00000042846.8	-6.16624	0.00273503		ENSMUSG00000054976.14	-7.21944	0.00363055		ENSMUSG00000097426.1	-3.85156	0.14802
ENSMUSG00000036815.17	-6.16524	0.00114147		ENSMUSG00000060084.4	-7.21897	0.0154456		ENSMUSG00000112080.1	-3.85076	0.366626
ENSMUSG00000103755.1	-6.16516	0.00303038		ENSMUSG00000024827.10	-7.21765	0.000164484		ENSMUSG00000040502.5	-3.84952	0.00418428
ENSMUSG00000034317.14	-6.16492	1.76056e-09		ENSMUSG00000031450.8	-7.21663	0.00526958		ENSMUSG00000045052.3	-3.84678	0.222592
ENSMUSG00000106103.1	-6.16458	0.00583456		ENSMUSG00000062157.6	-7.21659	0.00327678		ENSMUSG00000042462.4	-3.8445	3.26889e-10
ENSMUSG00000049526.8	-6.15867	0.00422144		ENSMUSG00000110730.1	-7.21596	0.00893282		ENSMUSG00000034968.3	-3.8415	0.172648
ENSMUSG00000049719.14	-6.15864	0.0620182		ENSMUSG00000039196.2	-7.21573	0.00419355		ENSMUSG00000079534.1	-3.8395	0.184604
ENSMUSG00000115919.1	-6.15757	0.0153675		ENSMUSG00000073971.3	-7.21542	0.00609085		ENSMUSG00000003865.16	-3.83901	0.00119408
ENSMUSG00000058246.8	-6.15742	0.00173927		ENSMUSG00000096330.8	-7.21403	0.00106213		ENSMUSG00000044313.13	-3.83675	0.0776009
ENSMUSG00000043410.16	-6.15678	0.0155776		ENSMUSG00000095105.2	-7.21381	4.85846e-07		ENSMUSG00000072423.5	-3.83479	0.14335
ENSMUSG00000106710.1	-6.15536	0.0198149		ENSMUSG00000039396.11	-7.21315	5.7906e-07		ENSMUSG00000085702.8	-3.83476	0.0435706
ENSMUSG00000007610.15	-6.15364	1.68276e-16		ENSMUSG00000074570.14	-7.21081	0.00135672		ENSMUSG00000096433.2	-3.83435	0.0277788
ENSMUSG00000032254.10	-6.15217	1.65887e-09		ENSMUSG00000043948.2	-7.21029	0.0156576		ENSMUSG00000107704.1	-3.83395	0.0652225
ENSMUSG00000096971.2	-6.15184	6.20793e-05		ENSMUSG00000114538.1	-7.21022	0.000510022		ENSMUSG00000032462.14	-3.8301	1.44853e-16
ENSMUSG00000026787.3	-6.1499	0.00999602		ENSMUSG00000094335.2	-7.20949	0.023434		ENSMUSG00000051224.13	-3.82647	3.48591e-06
ENSMUSG00000083202.1	-6.14636	0.0563513		ENSMUSG00000117497.1	-7.2082	0.0014115		ENSMUSG00000002804.4	-3.82469	1.53681e-07
ENSMUSG00000094921.2	-6.14534	0.0434045		ENSMUSG00000037610.15	-7.2073	0.0167153		ENSMUSG00000054555.11	-3.82434	0.00265744
ENSMUSG00000023015.14	-6.14472	NA		ENSMUSG00000013353.10	-7.2069	0.00584782		ENSMUSG00000045822.4	-3.82342	NA
ENSMUSG00000032850.16	-6.1443	0.000481352		ENSMUSG00000045589.7	-7.20688	0.00284981		ENSMUSG00000097177.8	-3.82323	0.000226982
ENSMUSG00000114534.1	-6.14382	0.0511099		ENSMUSG00000026413.12	-7.20656	5.43049e-09		ENSMUSG00000030271.14	-3.82185	2.63415e-16
ENSMUSG00000091076.2	-6.14362	0.0395699		ENSMUSG00000090949.2	-7.20612	0.0168204		ENSMUSG00000087168.1	-3.82178	0.104735
ENSMUSG00000110621.3	-6.14318	0.0657163		ENSMUSG00000008845.9	-7.20593	5.64608e-06		ENSMUSG00000020328.10	-3.82074	1.15423e-10
ENSMUSG00000109054.1	-6.14309	0.0577459		ENSMUSG00000103914.1	-7.20491	0.0065174		ENSMUSG00000004626.14	-3.82036	0.000345322
ENSMUSG00000059623.6	-6.14305	0.0549835		ENSMUSG00000081817.1	-7.20456	0.039099		ENSMUSG00000052485.7	-3.81994	NA
ENSMUSG00000103579.1	-6.14237	0.0671958		ENSMUSG00000017943.15	-7.20393	2.71387e-05		ENSMUSG00000025464.15	-3.81898	6.52588e-06
ENSMUSG00000031428.11	-6.14222	2.91279e-05		ENSMUSG00000062892.4	-7.20392	0.00591587		ENSMUSG00000113029.1	-3.81514	0.0766066
ENSMUSG00000075520.5	-6.1421	0.0461418		ENSMUSG00000033470.12	-7.2038	0.000230049		ENSMUSG00000023484.14	-3.81488	0.0424241
ENSMUSG00000115001.1	-6.14157	0.0700071		ENSMUSG00000029420.14	-7.20356	0.0156881		ENSMUSG00000072618.2	-3.81294	0.236929
ENSMUSG00000105588.1	-6.1415	0.0628827		ENSMUSG00000046450.3	-7.20213	0.0154843		ENSMUSG00000116883.1	-3.81116	0.00791675
ENSMUSG00000100990.1	-6.14116	0.14024		ENSMUSG00000070345.3	-7.20174	0.000754204		ENSMUSG00000038486.9	-3.80761	0.104571
ENSMUSG00000110050.1	-6.14111	0.129403		ENSMUSG00000024207.8	-7.20169	0.00456956		ENSMUSG00000024525.7	-3.80658	0.000389085
ENSMUSG00000105334.1	-6.14104	0.114495		ENSMUSG00000104350.1	-7.20116	0.00612374		ENSMUSG00000054589.1	-3.80656	0.06476
ENSMUSG00000089907.2	-6.141	0.106942		ENSMUSG00000113211.1	-7.19942	0.00316068		ENSMUSG00000030493.13	-3.80618	8.07063e-07
ENSMUSG00000066704.6	-6.13807	0.0183339		ENSMUSG00000051687.2	-7.19918	0.00481982		ENSMUSG00000050050.17	-3.80543	0.0754986
ENSMUSG00000111828.1	-6.13738	0.00712779		ENSMUSG00000036422.10	-7.19852	0.0167192		ENSMUSG00000029676.15	-3.8039	6.1102e-05
ENSMUSG00000102123.1	-6.13733	0.0195486		ENSMUSG00000098505.3	-7.19847	0.00583504		ENSMUSG00000041147.10	-3.80285	0.000158167
ENSMUSG00000108027.1	-6.13415	0.022775		ENSMUSG00000063919.11	-7.19767	0.000554969		ENSMUSG00000002781.19	-3.80278	0.0094918
ENSMUSG00000111378.1	-6.13314	0.0183649		ENSMUSG00000099398.1	-7.19743	0.0147741		ENSMUSG00000059555.6	-3.80229	0.0018179
ENSMUSG00000046932.2	-6.13255	0.0240676		ENSMUSG00000071203.6	-7.19711	4.7229e-05		ENSMUSG00000092569.1	-3.80182	0.0182394
ENSMUSG00000097569.2	-6.13239	0.0200126		ENSMUSG00000051431.7	-7.19707	0.0140817		ENSMUSG00000050368.4	-3.7997	0.0809699
ENSMUSG00000021732.14	-6.13162	0.021337		ENSMUSG00000097336.8	-7.19557	0.01566		ENSMUSG00000023094.14	-3.79851	0.0145177
ENSMUSG00000117105.1	-6.13121	0.035391		ENSMUSG00000078531.3	-7.19539	0.0150663		ENSMUSG00000028494.12	-3.79555	1.37973e-12
ENSMUSG00000021700.10	-6.13017	0.0165838		ENSMUSG00000079071.2	-7.19535	0.0172029		ENSMUSG00000030431.8	-3.79536	3.72818e-11
ENSMUSG00000020185.16	-6.12902	8.07601e-17		ENSMUSG00000116270.1	-7.19516	0.0169467		ENSMUSG00000057572.15	-3.7938	1.36949e-07
ENSMUSG00000044719.5	-6.12892	0.0430954		ENSMUSG00000015947.10	-7.19419	0.00170437		ENSMUSG00000030319.8	-3.79288	0.000132703
ENSMUSG00000104963.1	-6.12808	0.0131752		ENSMUSG00000091455.4	-7.19238	0.00326798		ENSMUSG00000055733.6	-3.79173	0.00756846
ENSMUSG00000055775.16	-6.12789	0.00234513		ENSMUSG00000066720.7	-7.19234	0.000105378		ENSMUSG00000117556.1	-3.79172	0.0312728
ENSMUSG00000005681.12	-6.12709	0.000125545		ENSMUSG00000111448.2	-7.19195	0.00988442		ENSMUSG00000017664.16	-3.78645	6.8925e-17
ENSMUSG00000035509.17	-6.12691	0.0104334		ENSMUSG00000013483.14	-7.1907	0.0037969		ENSMUSG00000042567.20	-3.78641	0.131746
ENSMUSG00000074715.3	-6.1264	0.0154795		ENSMUSG00000045268.13	-7.1906	0.00153844		ENSMUSG00000113611.1	-3.78331	0.0268
ENSMUSG00000015829.13	-6.12424	0.0236447		ENSMUSG00000073956.3	-7.1903	0.00637718		ENSMUSG00000020096.20	-3.78235	0.155693
ENSMUSG00000110660.1	-6.12235	1.28684e-06		ENSMUSG00000061829.4	-7.18952	0.0185221		ENSMUSG00000051056.5	-3.78203	0.157849
ENSMUSG00000040576.8	-6.12203	0.000559707		ENSMUSG00000108249.1	-7.18948	NA		ENSMUSG00000028011.16	-3.78078	0.166436
ENSMUSG00000043398.5	-6.11756	0.000484397		ENSMUSG00000106775.1	-7.18947	0.052278		ENSMUSG00000074061.4	-3.77865	0.182942
ENSMUSG00000086537.7	-6.1156	0.00447124		ENSMUSG00000024774.16	-7.18756	0.00116016		ENSMUSG00000116505.1	-3.77563	0.210498
ENSMUSG00000029557.7	-6.11521	2.23087e-05		ENSMUSG00000075555.12	-7.18741	0.00179369		ENSMUSG00000027316.15	-3.77557	2.41196e-06
ENSMUSG00000105973.1	-6.11397	0.0468121		ENSMUSG00000040197.4	-7.18629	0.000593606		ENSMUSG00000037974.16	-3.77412	0.115636
ENSMUSG00000040478.14	-6.11307	0.043434		ENSMUSG00000105528.1	-7.18513	0.000158305		ENSMUSG00000097812.1	-3.77295	0.0996934
ENSMUSG00000104873.1	-6.11296	0.0128245		ENSMUSG00000047655.2	-7.18387	0.053181		ENSMUSG00000085286.1	-3.77178	0.299734
ENSMUSG00000054526.5	-6.11293	0.0148456		ENSMUSG00000046634.12	-7.18338	0.00464788		ENSMUSG00000001507.16	-3.76622	0.000723077
ENSMUSG00000102411.1	-6.11231	0.0122246		ENSMUSG00000060284.7	-7.18302	6.95241e-05		ENSMUSG00000023443.13	-3.76483	0.375033
ENSMUSG00000035780.2	-6.11086	0.0650215		ENSMUSG00000036815.17	-7.18247	0.000147659		ENSMUSG00000087264.1	-3.7635	0.205622
ENSMUSG00000104785.1	-6.11073	0.0545685		ENSMUSG00000109328.2	-7.18244	0.0210255		ENSMUSG00000106530.2	-3.76215	0.000572543
ENSMUSG00000036602.14	-6.11072	0.054069		ENSMUSG00000048779.5	-7.1793	9.57312e-05		ENSMUSG00000117666.1	-3.76192	0.0627923
ENSMUSG00000051392.5	-6.11007	0.0698084		ENSMUSG00000107364.1	-7.17831	0.00478084		ENSMUSG00000113757.1	-3.76004	0.294238
ENSMUSG00000081978.1	-6.11005	0.0679807		ENSMUSG00000106219.1	-7.17827	0.00104355		ENSMUSG00000087036.1	-3.75824	0.363067
ENSMUSG00000104798.1	-6.11004	0.0672558		ENSMUSG00000024979.13	-7.17807	0.0152658		ENSMUSG00000116784.1	-3.75793	0.378428
ENSMUSG00000113663.1	-6.10991	0.0564399		ENSMUSG00000029123.8	-7.17765	0.000143058		ENSMUSG00000028246.13	-3.75432	0.00155029
ENSMUSG00000085675.1	-6.10983	0.0163531		ENSMUSG00000042386.7	-7.17761	0.0196501		ENSMUSG00000029223.12	-3.75309	3.17271e-05
ENSMUSG00000029184.5	-6.10976	0.0463332		ENSMUSG00000046814.3	-7.17706	3.21538e-05		ENSMUSG00000035105.5	-3.75218	0.000219302
ENSMUSG00000075143.5	-6.10924	0.0248041		ENSMUSG00000052229.5	-7.1769	0.00478243		ENSMUSG00000044952.5	-3.75178	0.00246051
ENSMUSG00000097446.1	-6.10912	0.0607984		ENSMUSG00000113170.1	-7.17631	0.000231813		ENSMUSG00000064802.1	-3.75143	0.379263
ENSMUSG00000106146.1	-6.10834	0.065749		ENSMUSG00000037681.13	-7.17541	0.00499693		ENSMUSG00000022442.16	-3.74306	2.67796e-12
ENSMUSG00000066767.6	-6.10791	0.128893		ENSMUSG00000066748.4	-7.1754	0.0162862		ENSMUSG00000024007.15	-3.74305	1.06933e-11
ENSMUSG00000109725.1	-6.1079	0.126431		ENSMUSG00000102874.1	-7.17524	0.00294281		ENSMUSG00000102817.2	-3.74291	0.0133965
ENSMUSG00000067231.4	-6.1079	0.126286		ENSMUSG00000100277.8	-7.17456	0.00585151		ENSMUSG00000024151.13	-3.74286	1.80564e-13
ENSMUSG00000108194.1	-6.10786	0.117732		ENSMUSG00000097520.2	-7.17396	0.00718527		ENSMUSG00000032849.14	-3.74042	1.01231e-05
ENSMUSG00000106775.1	-6.10775	0.0994665		ENSMUSG00000074256.3	-7.173	0.00078845		ENSMUSG00000042155.3	-3.73805	9.08019e-05
ENSMUSG00000107254.1	-6.10672	0.0250944		ENSMUSG00000109784.1	-7.17259	8.81277e-05		ENSMUSG00000034427.17	-3.73681	0.106757
ENSMUSG00000097166.1	-6.10606	0.0257345		ENSMUSG00000029923.4	-7.1721	0.0188883		ENSMUSG00000112964.1	-3.73603	0.0112978
ENSMUSG00000074502.4	-6.10547	0.0113934		ENSMUSG00000107163.1	-7.17117	0.0161779		ENSMUSG00000027134.4	-3.73592	1.83385e-05
ENSMUSG00000024827.10	-6.10544	0.0014635		ENSMUSG00000097425.3	-7.17111	0.00274619		ENSMUSG00000029179.14	-3.7333	0.000405403
ENSMUSG00000029456.12	-6.10481	1.15753e-07		ENSMUSG00000115432.1	-7.17103	0.00852681		ENSMUSG00000040521.11	-3.73177	5.52562e-06
ENSMUSG00000022853.7	-6.10445	0.00502766		ENSMUSG00000109617.1	-7.17024	0.000206525		ENSMUSG00000001333.9	-3.73085	0.00191537
ENSMUSG00000109416.1	-6.10171	0.0224646		ENSMUSG00000100335.2	-7.16987	0.00141657		ENSMUSG00000073485.3	-3.73047	0.147939
ENSMUSG00000115200.1	-6.10151	0.0201972		ENSMUSG00000021803.10	-7.16956	2.92631e-05		ENSMUSG00000062727.4	-3.72868	0.0643431
ENSMUSG00000032769.5	-6.10148	0.0231016		ENSMUSG00000040907.15	-7.16897	0.000318806		ENSMUSG00000031673.6	-3.72696	1.35099e-06
ENSMUSG00000073652.10	-6.10087	0.00103778		ENSMUSG00000031554.18	-7.16896	0.00241707		ENSMUSG00000019831.14	-3.72487	0.000455579
ENSMUSG00000033044.12	-6.10021	0.00394773		ENSMUSG00000072295.7	-7.16875	0.0140521		ENSMUSG00000078870.9	-3.72474	0.00510705
ENSMUSG00000037086.3	-6.10012	0.0156624		ENSMUSG00000101073.2	-7.16846	0.0196168		ENSMUSG00000062931.15	-3.71908	9.37421e-09
ENSMUSG00000057913.3	-6.09927	0.0281426		ENSMUSG00000102403.1	-7.16845	0.0214504		ENSMUSG00000093908.2	-3.71818	0.036495
ENSMUSG00000015242.14	-6.09849	0.0304324		ENSMUSG00000079051.5	-7.1684	0.00449475		ENSMUSG00000037686.6	-3.71468	0.0178812
ENSMUSG00000074570.14	-6.09784	0.00687274		ENSMUSG00000029026.16	-7.16839	0.00476745		ENSMUSG00000034764.15	-3.71217	0.0235052
ENSMUSG00000035606.8	-6.09772	0.0102115		ENSMUSG00000030911.7	-7.16832	0.0162529		ENSMUSG00000029782.19	-3.70935	1.78736e-06
ENSMUSG00000105922.1	-6.09738	0.0669198		ENSMUSG00000052581.13	-7.16806	0.0202128		ENSMUSG00000022414.8	-3.70846	0.00040913
ENSMUSG00000117400.1	-6.09734	0.0632735		ENSMUSG00000060988.12	-7.16793	0.00455361		ENSMUSG00000086382.1	-3.70838	0.000732782
ENSMUSG00000014725.16	-6.09516	0.0221351		ENSMUSG00000083161.2	-7.16784	0.00258302		ENSMUSG00000086171.7	-3.70763	0.152843
ENSMUSG00000070855.8	-6.09513	0.0219714		ENSMUSG00000018656.5	-7.16712	0.00354933		ENSMUSG00000040907.15	-3.70758	0.0637244
ENSMUSG00000036913.15	-6.09506	0.0113261		ENSMUSG00000113009.1	-7.1658	0.0213347		ENSMUSG00000059708.12	-3.70739	0.00669706
ENSMUSG00000103408.1	-6.09293	0.00554129		ENSMUSG00000039342.5	-7.16565	0.0166206		ENSMUSG00000112698.1	-3.70507	0.00807856
ENSMUSG00000086505.1	-6.0919	0.0181539		ENSMUSG00000094152.5	-7.16504	0.0178871		ENSMUSG00000087050.1	-3.70486	0.170203
ENSMUSG00000048865.16	-6.08805	0.000242306		ENSMUSG00000086040.8	-7.16474	0.00158705		ENSMUSG00000107388.1	-3.70282	0.0680345
ENSMUSG00000049723.14	-6.08804	0.0159979		ENSMUSG00000024512.4	-7.16438	0.00015793		ENSMUSG00000037628.10	-3.69985	1.72775e-05
ENSMUSG00000111703.1	-6.08604	0.0115661		ENSMUSG00000085030.1	-7.16323	9.37561e-07		ENSMUSG00000009108.15	-3.69634	0.0111344
ENSMUSG00000045467.13	-6.08578	0.0114223		ENSMUSG00000041771.14	-7.16312	0.0017694		ENSMUSG00000112026.1	-3.69537	0.255452
ENSMUSG00000033427.14	-6.0835	0.00264202		ENSMUSG00000014725.16	-7.16305	0.00711637		ENSMUSG00000104156.2	-3.69518	0.316062
ENSMUSG00000049133.7	-6.07924	0.0456935		ENSMUSG00000109013.1	-7.16296	0.0192541		ENSMUSG00000102719.1	-3.69515	0.0632245
ENSMUSG00000073803.3	-6.07829	0.0409311		ENSMUSG00000106292.1	-7.16284	0.0373926		ENSMUSG00000118057.1	-3.69406	0.000545643
ENSMUSG00000029736.15	-6.07798	0.0175161		ENSMUSG00000108389.1	-7.16276	0.00502109		ENSMUSG00000033213.16	-3.69393	0.000392353
ENSMUSG00000111910.1	-6.0767	0.0477896		ENSMUSG00000100021.1	-7.16225	0.0146731		ENSMUSG00000019303.14	-3.69114	3.45528e-11
ENSMUSG00000108088.1	-6.07607	0.0385671		ENSMUSG00000103786.1	-7.16056	0.0552598		ENSMUSG00000006218.4	-3.69105	0.0314409
ENSMUSG00000103728.1	-6.076	0.0588571		ENSMUSG00000041660.8	-7.1605	0.0117598		ENSMUSG00000043661.3	-3.69093	0.317635
ENSMUSG00000020086.6	-6.07557	5.65212e-07		ENSMUSG00000039620.17	-7.15997	0.0012279		ENSMUSG00000094136.2	-3.6909	0.387093
ENSMUSG00000105586.1	-6.07554	0.0333708		ENSMUSG00000081670.1	-7.15886	0.00374248		ENSMUSG00000102418.1	-3.69012	0.0695047
ENSMUSG00000104283.1	-6.07513	0.0578537		ENSMUSG00000068614.7	-7.15829	NA		ENSMUSG00000028040.7	-3.68663	0.00530046
ENSMUSG00000115554.1	-6.07511	0.0564176		ENSMUSG00000023013.5	-7.15759	0.00236913		ENSMUSG00000087198.4	-3.6863	0.225761
ENSMUSG00000066803.2	-6.07476	0.0148095		ENSMUSG00000102278.1	-7.15753	0.000434514		ENSMUSG00000078907.2	-3.68563	0.0558869
ENSMUSG00000025194.5	-6.07472	0.0143675		ENSMUSG00000055480.7	-7.15683	0.0026185		ENSMUSG00000099707.6	-3.68535	0.318822
ENSMUSG00000022056.9	-6.0743	0.0606241		ENSMUSG00000015970.19	-7.15663	0.00329919		ENSMUSG00000081512.1	-3.68283	0.133391
ENSMUSG00000110672.1	-6.07419	0.0527644		ENSMUSG00000050967.5	-7.15608	0.00403731		ENSMUSG00000054901.7	-3.68262	0.050928
ENSMUSG00000086614.2	-6.074	0.144281		ENSMUSG00000085562.7	-7.15564	4.11588e-05		ENSMUSG00000091784.2	-3.68262	0.0155189
ENSMUSG00000054545.17	-6.074	0.153179		ENSMUSG00000023033.14	-7.15559	0.000425838		ENSMUSG00000025436.12	-3.68256	4.29582e-09
ENSMUSG00000098029.2	-6.07396	0.134198		ENSMUSG00000070458.5	-7.15534	0.0216804		ENSMUSG00000106583.1	-3.6814	0.0798417
ENSMUSG00000074059.3	-6.07393	0.128097		ENSMUSG00000118310.1	-7.1543	0.00327091		ENSMUSG00000026856.14	-3.68021	1.71047e-05
ENSMUSG00000083807.1	-6.07393	0.126969		ENSMUSG00000020839.16	-7.15427	3.93322e-05		ENSMUSG00000000915.15	-3.67864	0.00017988
ENSMUSG00000043747.12	-6.07362	0.00797118		ENSMUSG00000052417.6	-7.15419	0.00559839		ENSMUSG00000024846.6	-3.67601	NA
ENSMUSG00000102268.1	-6.07359	0.00854411		ENSMUSG00000091859.2	-7.15255	0.00608992		ENSMUSG00000014245.8	-3.67558	1.30322e-05
ENSMUSG00000114585.1	-6.07337	0.0203597		ENSMUSG00000030278.11	-7.15195	0.0176253		ENSMUSG00000109080.1	-3.67131	0.213103
ENSMUSG00000005696.11	-6.07324	0.0178048		ENSMUSG00000094858.3	-7.15101	0.0230012		ENSMUSG00000113687.1	-3.67129	0.128128
ENSMUSG00000036526.8	-6.0728	0.00405839		ENSMUSG00000097724.2	-7.15088	0.00238365		ENSMUSG00000025791.18	-3.66745	1.48339e-10
ENSMUSG00000094248.1	-6.07043	0.000300707		ENSMUSG00000105912.1	-7.15044	0.0182919		ENSMUSG00000028221.3	-3.66585	9.55224e-17
ENSMUSG00000074217.8	-6.06826	0.0091183		ENSMUSG00000118376.1	-7.14964	0.018578		ENSMUSG00000117814.1	-3.66563	0.19993
ENSMUSG00000089998.2	-6.06773	0.00106642		ENSMUSG00000028310.2	-7.14941	0.00588385		ENSMUSG00000108688.1	-3.66484	0.170164
ENSMUSG00000038522.7	-6.06631	0.00599874		ENSMUSG00000041078.7	-7.14795	0.00678284		ENSMUSG00000101583.1	-3.66303	0.202567
ENSMUSG00000091873.2	-6.06592	0.0277063		ENSMUSG00000045284.9	-7.14775	0.00453067		ENSMUSG00000113872.1	-3.66014	0.334709
ENSMUSG00000011118.4	-6.06583	0.0250253		ENSMUSG00000053930.13	-7.14757	0.0173393		ENSMUSG00000030584.14	-3.659	0.000811396
ENSMUSG00000030270.11	-6.06509	0.00177335		ENSMUSG00000001804.9	-7.14756	0.0177812		ENSMUSG00000063919.11	-3.65789	0.0823133
ENSMUSG00000090124.7	-6.06472	0.000480027		ENSMUSG00000027273.13	-7.1471	0.00681068		ENSMUSG00000039253.7	-3.65747	0.0924974
ENSMUSG00000097825.5	-6.06425	0.0298223		ENSMUSG00000103192.1	-7.14677	0.00213661		ENSMUSG00000037784.14	-3.65605	0.00129277
ENSMUSG00000051952.5	-6.06357	0.0371821		ENSMUSG00000046699.14	-7.14665	0.0240112		ENSMUSG00000097393.8	-3.65578	0.149617
ENSMUSG00000091455.4	-6.06223	0.0133565		ENSMUSG00000061489.3	-7.145	0.0247009		ENSMUSG00000062737.13	-3.65544	0.160586
ENSMUSG00000097404.2	-6.06019	0.0120169		ENSMUSG00000021055.14	-7.14421	0.0098145		ENSMUSG00000062073.6	-3.65396	0.181129
ENSMUSG00000034445.8	-6.05969	7.21913e-16		ENSMUSG00000078796.4	-7.14339	0.00561792		ENSMUSG00000007805.4	-3.64916	0.04968
ENSMUSG00000113440.1	-6.05791	0.00216768		ENSMUSG00000037579.7	-7.1425	0.0014145		ENSMUSG00000038295.14	-3.64906	0.0199479
ENSMUSG00000025058.4	-6.0571	0.00020779		ENSMUSG00000051527.11	-7.14238	0.000652725		ENSMUSG00000097559.1	-3.64874	0.130223
ENSMUSG00000109145.1	-6.0555	0.0272175		ENSMUSG00000085601.7	-7.14202	0.00508677		ENSMUSG00000043510.12	-3.64838	4.56146e-05
ENSMUSG00000048574.9	-6.05476	1.21171e-05		ENSMUSG00000020261.15	-7.14175	4.19987e-06		ENSMUSG00000117275.1	-3.64802	0.159429
ENSMUSG00000104634.1	-6.05447	0.0220708		ENSMUSG00000112410.1	-7.14139	NA		ENSMUSG00000029570.5	-3.64658	0.0629238
ENSMUSG00000087207.8	-6.05398	0.0129947		ENSMUSG00000033826.10	-7.14112	0.000415384		ENSMUSG00000044320.14	-3.64648	0.0829782
ENSMUSG00000041840.8	-6.05299	4.66485e-15		ENSMUSG00000109245.1	-7.14106	0.00583007		ENSMUSG00000028629.9	-3.64595	0.00217222
ENSMUSG00000031212.3	-6.05283	0.0248869		ENSMUSG00000054901.7	-7.14028	0.000110056		ENSMUSG00000072407.4	-3.6457	2.13608e-07
ENSMUSG00000097429.1	-6.05167	0.00514495		ENSMUSG00000114787.1	-7.13845	0.0165208		ENSMUSG00000046807.10	-3.64413	0.0688984
ENSMUSG00000042216.13	-6.05155	8.22657e-06		ENSMUSG00000055373.8	-7.1381	0.00489959		ENSMUSG00000105719.1	-3.64208	0.139417
ENSMUSG00000095105.2	-6.05101	2.59171e-05		ENSMUSG00000049148.8	-7.13747	0.00510558		ENSMUSG00000002908.17	-3.63807	0.0451563
ENSMUSG00000020182.16	-6.05052	4.44609e-05		ENSMUSG00000090655.2	-7.13729	0.00493288		ENSMUSG00000050545.10	-3.63532	0.0647985
ENSMUSG00000028373.16	-6.04948	0.0112034		ENSMUSG00000097403.2	-7.13696	4.15774e-06		ENSMUSG00000027550.14	-3.63497	2.37496e-05
ENSMUSG00000021697.12	-6.04843	1.9115e-15		ENSMUSG00000075086.2	-7.13598	0.0508667		ENSMUSG00000020453.17	-3.63322	0.000552973
ENSMUSG00000105772.1	-6.04461	0.0483935		ENSMUSG00000028351.5	-7.13596	0.00453812		ENSMUSG00000080851.1	-3.63274	0.0578951
ENSMUSG00000024757.7	-6.04459	0.0474312		ENSMUSG00000029211.11	-7.13569	0.00404978		ENSMUSG00000035509.17	-3.63257	0.133426
ENSMUSG00000092183.1	-6.04442	6.73655e-05		ENSMUSG00000090641.2	-7.13548	0.00146509		ENSMUSG00000025867.8	-3.63243	0.000313738
ENSMUSG00000034087.14	-6.04372	0.0481355		ENSMUSG00000028801.14	-7.13529	0.00534066		ENSMUSG00000005718.8	-3.63092	1.53363e-05
ENSMUSG00000086389.1	-6.0437	0.0186597		ENSMUSG00000037159.11	-7.13508	0.0192967		ENSMUSG00000097602.2	-3.6309	0.14106
ENSMUSG00000073073.4	-6.04308	5.26329e-05		ENSMUSG00000059434.9	-7.13471	0.0176524		ENSMUSG00000049758.7	-3.62843	0.153266
ENSMUSG00000097443.2	-6.0429	0.0517812		ENSMUSG00000039200.16	-7.13261	0.00146664		ENSMUSG00000041078.7	-3.62471	0.174633
ENSMUSG00000105912.1	-6.04281	0.0464267		ENSMUSG00000025081.13	-7.13227	0.00393416		ENSMUSG00000037907.16	-3.6243	1.37217e-11
ENSMUSG00000117768.1	-6.04244	0.00031823		ENSMUSG00000086264.9	-7.13222	0.0156705		ENSMUSG00000091794.3	-3.62293	0.18642
ENSMUSG00000070995.10	-6.0421	0.0569663		ENSMUSG00000046764.8	-7.13174	0.0201155		ENSMUSG00000093476.1	-3.6226	0.222216
ENSMUSG00000037989.15	-6.04136	NA		ENSMUSG00000033182.12	-7.13042	0.000227534		ENSMUSG00000097463.2	-3.62255	0.189115
ENSMUSG00000117175.1	-6.04124	0.0583384		ENSMUSG00000097452.2	-7.12867	0.0164698		ENSMUSG00000022248.14	-3.62121	1.0136e-05
ENSMUSG00000112071.1	-6.04032	5.82353e-05		ENSMUSG00000051228.5	-7.1285	0.00580864		ENSMUSG00000041878.3	-3.6204	0.205099
ENSMUSG00000111453.1	-6.03974	0.0821869		ENSMUSG00000033044.12	-7.12693	0.000745993		ENSMUSG00000044056.3	-3.61888	0.217532
ENSMUSG00000091967.5	-6.03959	0.0682653		ENSMUSG00000102439.4	-7.12671	0.0174652		ENSMUSG00000046334.4	-3.61319	4.37481e-05
ENSMUSG00000107089.1	-6.03958	0.0670949		ENSMUSG00000102625.1	-7.12668	0.00693496		ENSMUSG00000020381.10	-3.6126	0.000139972
ENSMUSG00000047638.15	-6.03917	0.000523618		ENSMUSG00000109598.1	-7.12659	0.00415581		ENSMUSG00000029863.13	-3.61217	0.00290312
ENSMUSG00000103688.1	-6.0391	0.12173		ENSMUSG00000054074.9	-7.12618	0.00356391		ENSMUSG00000111172.1	-3.6102	0.134885
ENSMUSG00000043664.7	-6.03866	0.000463082		ENSMUSG00000073073.4	-7.12616	1.63422e-06		ENSMUSG00000098120.1	-3.6101	0.179236
ENSMUSG00000040322.10	-6.03834	NA		ENSMUSG00000104828.1	-7.1253	0.0175098		ENSMUSG00000079259.2	-3.60973	0.0459191
ENSMUSG00000106501.1	-6.03606	0.0239069		ENSMUSG00000039629.14	-7.12456	1.78073e-05		ENSMUSG00000066538.5	-3.60886	0.334489
ENSMUSG00000040345.10	-6.03568	0.00557241		ENSMUSG00000029848.11	-7.12299	0.0159134		ENSMUSG00000084843.1	-3.60722	0.0771102
ENSMUSG00000022416.15	-6.03476	0.0159151		ENSMUSG00000035606.8	-7.12289	0.00264394		ENSMUSG00000072584.2	-3.60612	0.382603
ENSMUSG00000109015.1	-6.03441	0.0126658		ENSMUSG00000098501.7	-7.12287	0.0242581		ENSMUSG00000085502.1	-3.60536	0.398328
ENSMUSG00000085264.1	-6.03416	0.0207214		ENSMUSG00000062527.6	-7.12221	0.00900083		ENSMUSG00000102385.1	-3.60263	0.233397
ENSMUSG00000109394.2	-6.034	0.0179014		ENSMUSG00000117421.1	-7.12161	0.00140538		ENSMUSG00000028832.11	-3.60225	2.11991e-06
ENSMUSG00000115238.1	-6.0334	0.0235222		ENSMUSG00000036962.12	-7.12135	0.000320049		ENSMUSG00000054708.17	-3.59331	0.00348959
ENSMUSG00000061802.6	-6.03335	0.0224578		ENSMUSG00000097101.3	-7.1212	1.07353e-06		ENSMUSG00000087651.3	-3.59197	0.00185243
ENSMUSG00000115009.1	-6.03174	7.58594e-06		ENSMUSG00000085675.1	-7.12044	0.00506606		ENSMUSG00000040936.15	-3.59197	0.000649242
ENSMUSG00000035435.17	-6.0301	0.0125413		ENSMUSG00000060508.16	-7.11935	0.0203866		ENSMUSG00000058173.12	-3.5906	0.0001627
ENSMUSG00000104763.1	-6.02996	0.0260612		ENSMUSG00000102729.1	-7.11886	0.0250618		ENSMUSG00000044026.3	-3.58881	0.00010331
ENSMUSG00000102971.1	-6.02805	0.0650906		ENSMUSG00000070855.8	-7.11875	0.00740735		ENSMUSG00000032249.14	-3.58803	2.37065e-06
ENSMUSG00000091144.2	-6.02445	0.000127496		ENSMUSG00000021260.8	-7.11868	1.81218e-05		ENSMUSG00000090873.1	-3.58633	0.196366
ENSMUSG00000106583.1	-6.02379	0.00363812		ENSMUSG00000108446.1	-7.11702	0.019653		ENSMUSG00000089998.2	-3.58532	0.0579815
ENSMUSG00000039097.5	-6.02328	0.00202869		ENSMUSG00000037542.13	-7.11677	0.00595526		ENSMUSG00000026429.9	-3.57951	2.89963e-11
ENSMUSG00000042842.11	-6.0232	0.00308952		ENSMUSG00000070568.12	-7.11645	0.0171524		ENSMUSG00000056797.6	-3.57726	0.301072
ENSMUSG00000039814.15	-6.02282	9.20145e-06		ENSMUSG00000104041.1	-7.11639	0.0205465		ENSMUSG00000072437.4	-3.57581	1.67665e-05
ENSMUSG00000060470.7	-6.0228	3.49404e-08		ENSMUSG00000097924.2	-7.11636	0.00694846		ENSMUSG00000062981.5	-3.57432	1.7457e-07
ENSMUSG00000044694.2	-6.02174	0.000456029		ENSMUSG00000063434.6	-7.11617	0.0100154		ENSMUSG00000039985.14	-3.57329	7.33544e-12
ENSMUSG00000071281.12	-6.02134	3.24942e-07		ENSMUSG00000069085.5	-7.11582	0.0182504		ENSMUSG00000075420.6	-3.57026	0.0772432
ENSMUSG00000054409.5	-6.02065	0.0193643		ENSMUSG00000075270.11	-7.11495	0.000140973		ENSMUSG00000026098.13	-3.56923	0.000816559
ENSMUSG00000041771.14	-6.02052	0.00875623		ENSMUSG00000074028.4	-7.11479	0.00429949		ENSMUSG00000031700.11	-3.56795	0.0030824
ENSMUSG00000104724.1	-6.02003	0.00261475		ENSMUSG00000109917.1	-7.11411	0.00593915		ENSMUSG00000052102.15	-3.56502	NA
ENSMUSG00000034402.3	-6.01986	0.00955083		ENSMUSG00000028348.7	-7.11338	1.39214e-05		ENSMUSG00000034009.14	-3.56455	0.149321
ENSMUSG00000070345.3	-6.0189	0.00498832		ENSMUSG00000050276.7	-7.11331	0.0160964		ENSMUSG00000102246.1	-3.55812	0.105064
ENSMUSG00000102544.1	-6.0144	0.0156945		ENSMUSG00000102246.1	-7.11107	0.000978942		ENSMUSG00000106484.1	-3.55794	0.242103
ENSMUSG00000054910.5	-6.01278	0.000973706		ENSMUSG00000098164.2	-7.11097	0.00179463		ENSMUSG00000079003.2	-3.55732	0.00414016
ENSMUSG00000022652.7	-6.01258	0.0459294		ENSMUSG00000072780.3	-7.11054	0.00733166		ENSMUSG00000115520.2	-3.55596	0.284777
ENSMUSG00000042564.13	-6.01051	0.000584454		ENSMUSG00000075524.3	-7.11044	0.00589629		ENSMUSG00000117577.1	-3.55394	0.341177
ENSMUSG00000102451.1	-6.01005	0.0530135		ENSMUSG00000072487.11	-7.11035	0.0057271		ENSMUSG00000031756.5	-3.55306	NA
ENSMUSG00000096982.2	-6.00924	0.0588775		ENSMUSG00000021675.4	-7.11022	0.00208014		ENSMUSG00000108617.1	-3.55192	0.124719
ENSMUSG00000108110.1	-6.00815	0.153511		ENSMUSG00000032401.15	-7.1099	0.0173117		ENSMUSG00000117449.1	-3.55072	0.0477761
ENSMUSG00000114311.1	-6.00695	0.0308152		ENSMUSG00000101532.1	-7.10707	0.0207125		ENSMUSG00000117361.1	-3.54813	0.106005
ENSMUSG00000109808.1	-6.00692	0.0299227		ENSMUSG00000112355.1	-7.10701	0.00737916		ENSMUSG00000028182.14	-3.54785	0.0751578
ENSMUSG00000073427.4	-6.00691	3.10189e-05		ENSMUSG00000096465.3	-7.107	0.00755277		ENSMUSG00000041205.8	-3.54757	0.142542
ENSMUSG00000114091.1	-6.00653	0.0590392		ENSMUSG00000105762.1	-7.10668	0.0187086		ENSMUSG00000070570.5	-3.54732	0.158239
ENSMUSG00000091656.2	-6.0065	0.0567374		ENSMUSG00000111933.1	-7.10533	0.000184785		ENSMUSG00000105607.1	-3.54644	0.12134
ENSMUSG00000085109.1	-6.00649	0.0558495		ENSMUSG00000041064.13	-7.10481	1.18399e-09		ENSMUSG00000032680.11	-3.54578	0.124692
ENSMUSG00000037159.11	-6.00638	0.0491897		ENSMUSG00000086396.1	-7.10454	0.00707466		ENSMUSG00000109617.1	-3.54502	0.0726836
ENSMUSG00000052372.10	-6.00618	0.0396277		ENSMUSG00000058244.4	-7.10452	0.0195605		ENSMUSG00000039163.10	-3.54112	6.51327e-07
ENSMUSG00000035270.15	-6.00615	0.0127581		ENSMUSG00000105975.4	-7.10415	0.00223616		ENSMUSG00000025538.15	-3.54093	5.99016e-10
ENSMUSG00000059654.7	-6.00585	0.0769768		ENSMUSG00000097569.2	-7.10365	0.00696345		ENSMUSG00000020182.16	-3.54061	0.0171352
ENSMUSG00000009670.11	-6.00559	0.0561539		ENSMUSG00000085881.2	-7.10322	0.0125394		ENSMUSG00000097823.2	-3.53727	0.196026
ENSMUSG00000040570.14	-6.00544	0.000512698		ENSMUSG00000082658.1	-7.10215	0.000279938		ENSMUSG00000112544.1	-3.53644	0.158716
ENSMUSG00000044014.9	-6.00482	0.0667754		ENSMUSG00000037999.13	-7.10138	2.02067e-09		ENSMUSG00000031750.15	-3.53603	3.20154e-20
ENSMUSG00000085180.1	-6.00431	0.00737817		ENSMUSG00000110010.1	-7.10128	1.14137e-05		ENSMUSG00000108108.1	-3.53594	0.205085
ENSMUSG00000032556.11	-6.00421	0.000449642		ENSMUSG00000118318.1	-7.09794	0.0039718		ENSMUSG00000070282.6	-3.5342	9.08457e-07
ENSMUSG00000118285.1	-6.00413	0.0868036		ENSMUSG00000051509.6	-7.09794	0.0173897		ENSMUSG00000035704.17	-3.53378	1.99428e-24
ENSMUSG00000023345.17	-6.00409	3.35331e-09		ENSMUSG00000111752.1	-7.09782	0.00687449		ENSMUSG00000082691.6	-3.533	0.000142875
ENSMUSG00000106851.1	-6.00408	0.0822138		ENSMUSG00000106841.1	-7.09743	0.0241366		ENSMUSG00000042821.7	-3.53216	0.000882536
ENSMUSG00000085021.1	-6.00407	0.0809089		ENSMUSG00000097399.7	-7.09741	0.0131914		ENSMUSG00000023391.8	-3.53097	0.012203
ENSMUSG00000097991.1	-6.00406	0.0282657		ENSMUSG00000020875.9	-7.09688	0.0195962		ENSMUSG00000026388.15	-3.52836	8.81231e-05
ENSMUSG00000057116.5	-6.00404	0.0773524		ENSMUSG00000026514.14	-7.09536	0.000910269		ENSMUSG00000022898.13	-3.52629	3.8591e-12
ENSMUSG00000111962.1	-6.00404	0.0773524		ENSMUSG00000097617.2	-7.09488	0.0218666		ENSMUSG00000101304.1	-3.5248	0.0623747
ENSMUSG00000020354.15	-6.00403	0.000224946		ENSMUSG00000105646.1	-7.09468	0.00171624		ENSMUSG00000027160.16	-3.52214	1.61248e-08
ENSMUSG00000055480.7	-6.00249	0.0117959		ENSMUSG00000113434.1	-7.09467	0.00578748		ENSMUSG00000116000.1	-3.52106	0.365288
ENSMUSG00000114241.1	-6.00201	7.90494e-05		ENSMUSG00000048424.17	-7.09438	0.00169702		ENSMUSG00000001988.9	-3.52018	0.00685056
ENSMUSG00000063919.11	-6.00086	0.00405635		ENSMUSG00000040896.16	-7.09237	0.00307312		ENSMUSG00000000167.14	-3.51727	0.00038193
ENSMUSG00000022321.15	-5.99653	0.018716		ENSMUSG00000020258.16	-7.09213	0.00279092		ENSMUSG00000028549.17	-3.51609	6.79394e-07
ENSMUSG00000063446.4	-5.99418	0.0297243		ENSMUSG00000002257.8	-7.09188	1.21618e-16		ENSMUSG00000025494.8	-3.51595	0.00191959
ENSMUSG00000108242.1	-5.99406	0.0262533		ENSMUSG00000111918.1	-7.09149	0.00916563		ENSMUSG00000027001.10	-3.51332	0.000237998
ENSMUSG00000109083.2	-5.99335	0.0331663		ENSMUSG00000116380.1	-7.09145	0.00133874		ENSMUSG00000028393.10	-3.51282	1.4233e-08
ENSMUSG00000110701.1	-5.99303	0.0595575		ENSMUSG00000000560.9	-7.09127	0.0189669		ENSMUSG00000053615.1	-3.50865	0.0209964
ENSMUSG00000025912.16	-5.99262	0.000267726		ENSMUSG00000104479.1	-7.09109	0.000192047		ENSMUSG00000107359.1	-3.50791	0.0758483
ENSMUSG00000104994.1	-5.99254	0.0361816		ENSMUSG00000025991.8	-7.09086	0.0189995		ENSMUSG00000051627.3	-3.50751	0.00151252
ENSMUSG00000083827.1	-5.99146	0.0296787		ENSMUSG00000117763.1	-7.08886	0.000459592		ENSMUSG00000021177.16	-3.5059	1.24868e-05
ENSMUSG00000097892.2	-5.99129	0.00306587		ENSMUSG00000111505.1	-7.08866	0.0159079		ENSMUSG00000087507.1	-3.50171	0.129829
ENSMUSG00000053101.3	-5.98484	0.000103044		ENSMUSG00000097233.1	-7.08859	4.5126e-06		ENSMUSG00000025352.6	-3.49775	0.000344429
ENSMUSG00000042567.20	-5.98448	0.0162171		ENSMUSG00000109559.1	-7.0885	0.0172067		ENSMUSG00000086103.1	-3.49465	0.187663
ENSMUSG00000091491.2	-5.98329	0.00812274		ENSMUSG00000024552.16	-7.08841	0.00581298		ENSMUSG00000030225.11	-3.48849	7.47685e-07
ENSMUSG00000066129.15	-5.9815	0.0348413		ENSMUSG00000069441.3	-7.08806	0.00200719		ENSMUSG00000050511.1	-3.48788	0.163129
ENSMUSG00000005465.9	-5.98135	1.96813e-05		ENSMUSG00000029679.7	-7.08778	0.0229809		ENSMUSG00000097534.3	-3.48748	0.0762854
ENSMUSG00000037747.9	-5.98059	0.000568498		ENSMUSG00000030834.7	-7.0875	0.00184608		ENSMUSG00000107726.1	-3.48277	0.290745
ENSMUSG00000075266.5	-5.98043	4.21208e-08		ENSMUSG00000091586.2	-7.08722	2.47108e-08		ENSMUSG00000031903.7	-3.48225	0.00114007
ENSMUSG00000115381.1	-5.98019	0.0100973		ENSMUSG00000002459.17	-7.08665	2.39326e-05		ENSMUSG00000107504.3	-3.48111	0.279953
ENSMUSG00000035697.14	-5.97983	0.000340884		ENSMUSG00000097365.7	-7.08529	0.0160281		ENSMUSG00000063524.13	-3.47954	1.52569e-12
ENSMUSG00000027533.10	-5.9784	1.68357e-16		ENSMUSG00000111517.1	-7.08524	0.0186882		ENSMUSG00000032366.15	-3.47722	6.88394e-10
ENSMUSG00000040434.16	-5.97742	0.00573339		ENSMUSG00000103778.1	-7.08385	0.00043061		ENSMUSG00000033589.4	-3.47358	0.000103104
ENSMUSG00000091055.2	-5.97461	0.011702		ENSMUSG00000038011.15	-7.0836	0.000172052		ENSMUSG00000024391.7	-3.47118	0.227118
ENSMUSG00000060639.5	-5.9743	1.34051e-06		ENSMUSG00000096440.1	-7.08226	0.000969618		ENSMUSG00000087213.2	-3.47109	0.000526867
ENSMUSG00000064329.13	-5.97375	0.0142233		ENSMUSG00000027297.14	-7.08218	0.000337813		ENSMUSG00000015053.14	-3.46975	0.000114337
ENSMUSG00000059203.10	-5.97357	0.0492125		ENSMUSG00000114767.1	-7.08202	0.017281		ENSMUSG00000049036.7	-3.46919	0.00424285
ENSMUSG00000026971.15	-5.97316	2.17969e-11		ENSMUSG00000116220.1	-7.08128	0.00142543		ENSMUSG00000087473.7	-3.46901	0.217747
ENSMUSG00000111565.1	-5.9728	0.0578447		ENSMUSG00000091945.2	-7.08125	0.00625808		ENSMUSG00000071506.4	-3.46821	0.214501
ENSMUSG00000034177.15	-5.97211	0.00445472		ENSMUSG00000028717.12	-7.08005	1.84719e-05		ENSMUSG00000105127.1	-3.46786	0.213118
ENSMUSG00000112229.1	-5.97125	0.0261789		ENSMUSG00000008496.19	-7.07977	5.04025e-06		ENSMUSG00000086191.1	-3.46749	0.21157
ENSMUSG00000055360.13	-5.97021	0.0174069		ENSMUSG00000106005.1	-7.0796	0.0168623		ENSMUSG00000036964.14	-3.46731	0.0481681
ENSMUSG00000112707.1	-5.97016	0.0681284		ENSMUSG00000038115.16	-7.0788	1.2791e-05		ENSMUSG00000047843.16	-3.46323	4.05931e-05
ENSMUSG00000117478.1	-5.96968	0.0167394		ENSMUSG00000054909.11	-7.07877	0.0180873		ENSMUSG00000039783.15	-3.46099	0.0915214
ENSMUSG00000112516.1	-5.96942	0.084709		ENSMUSG00000042985.7	-7.07843	0.0136329		ENSMUSG00000028546.17	-3.46009	0.141267
ENSMUSG00000069456.4	-5.96905	0.0551155		ENSMUSG00000038665.15	-7.0783	0.00481843		ENSMUSG00000084800.1	-3.45897	0.328328
ENSMUSG00000110832.1	-5.96843	0.079233		ENSMUSG00000106458.1	-7.0779	0.00133764		ENSMUSG00000006311.8	-3.45871	0.135703
ENSMUSG00000092316.1	-5.9684	0.0757266		ENSMUSG00000115869.1	-7.07754	3.59319e-07		ENSMUSG00000024437.6	-3.45855	0.00476427
ENSMUSG00000104625.1	-5.9683	0.0673314		ENSMUSG00000095794.2	-7.07712	0.00593618		ENSMUSG00000070526.2	-3.45746	0.000152152
ENSMUSG00000022076.10	-5.96819	0.0597011		ENSMUSG00000084989.3	-7.07587	0.00166635		ENSMUSG00000069170.14	-3.45734	0.15019
ENSMUSG00000000248.16	-5.96817	0.0583849		ENSMUSG00000098022.7	-7.07574	0.00279307		ENSMUSG00000044365.15	-3.45649	0.174671
ENSMUSG00000106087.1	-5.96808	0.0207575		ENSMUSG00000026432.7	-7.0755	0.0184587		ENSMUSG00000056267.14	-3.45461	0.000348195
ENSMUSG00000021478.6	-5.96796	0.0463951		ENSMUSG00000044681.19	-7.07531	0.0178057		ENSMUSG00000109644.1	-3.45435	0.168688
ENSMUSG00000026154.4	-5.96764	1.4219e-10		ENSMUSG00000041380.13	-7.07509	0.0187594		ENSMUSG00000097170.1	-3.45053	0.181838
ENSMUSG00000117341.1	-5.96749	0.0783774		ENSMUSG00000115483.1	-7.07506	0.0110754		ENSMUSG00000073779.7	-3.44908	0.183062
ENSMUSG00000099558.1	-5.96747	0.0764927		ENSMUSG00000044505.5	-7.07489	0.0182618		ENSMUSG00000103445.1	-3.44824	0.185673
ENSMUSG00000102316.1	-5.96743	0.0724136		ENSMUSG00000094970.3	-7.074	0.020645		ENSMUSG00000039254.16	-3.44823	0.000157488
ENSMUSG00000105320.1	-5.96743	0.0723841		ENSMUSG00000050368.4	-7.07346	0.000978934		ENSMUSG00000052658.5	-3.44787	0.196642
ENSMUSG00000070617.2	-5.96741	0.0706825		ENSMUSG00000074052.7	-7.07288	0.00340782		ENSMUSG00000039963.20	-3.44715	0.103359
ENSMUSG00000116832.1	-5.96738	0.0686842		ENSMUSG00000108162.1	-7.07226	0.00570995		ENSMUSG00000104860.1	-3.44705	0.200234
ENSMUSG00000105983.1	-5.96735	0.0660846		ENSMUSG00000108900.1	-7.07182	0.0196331		ENSMUSG00000045328.11	-3.44558	0.000103621
ENSMUSG00000112112.1	-5.96733	0.0649703		ENSMUSG00000051067.8	-7.07174	0.0121577		ENSMUSG00000111583.1	-3.44555	0.210931
ENSMUSG00000104157.1	-5.96728	0.0612346		ENSMUSG00000045775.15	-7.06964	0.000262483		ENSMUSG00000026181.13	-3.44471	4.65492e-05
ENSMUSG00000030077.11	-5.96724	0.00535116		ENSMUSG00000113055.1	-7.06921	0.0169189		ENSMUSG00000108736.1	-3.4444	0.23884
ENSMUSG00000103775.1	-5.96699	0.144504		ENSMUSG00000072791.11	-7.06918	0.0183766		ENSMUSG00000007646.13	-3.44117	0.0125409
ENSMUSG00000107480.1	-5.96694	0.132759		ENSMUSG00000054727.2	-7.06912	0.0130695		ENSMUSG00000018547.8	-3.44068	9.091e-07
ENSMUSG00000104096.1	-5.96692	0.129881		ENSMUSG00000116815.1	-7.069	6.11527e-06		ENSMUSG00000086328.1	-3.44031	0.0847567
ENSMUSG00000062621.3	-5.96685	0.11806		ENSMUSG00000109574.1	-7.06873	0.0111677		ENSMUSG00000024696.9	-3.43809	0.0128205
ENSMUSG00000106976.1	-5.96631	0.0221374		ENSMUSG00000050377.8	-7.0687	1.41137e-05		ENSMUSG00000107195.1	-3.43739	0.0392903
ENSMUSG00000025077.13	-5.96542	1.43347e-08		ENSMUSG00000116830.1	-7.06581	0.0259179		ENSMUSG00000020744.13	-3.43666	1.8569e-06
ENSMUSG00000097073.7	-5.96219	0.0266839		ENSMUSG00000073768.3	-7.06436	0.0226914		ENSMUSG00000110992.1	-3.43664	0.282219
ENSMUSG00000027801.7	-5.96182	0.0153615		ENSMUSG00000044286.6	-7.06294	0.00589652		ENSMUSG00000101595.1	-3.43558	0.292933
ENSMUSG00000035932.6	-5.95961	0.0179416		ENSMUSG00000040113.14	-7.06292	0.00648789		ENSMUSG00000031782.15	-3.4284	3.05697e-11
ENSMUSG00000025359.10	-5.95919	0.0253175		ENSMUSG00000110437.1	-7.06246	0.0166002		ENSMUSG00000028044.6	-3.42793	9.53804e-08
ENSMUSG00000069072.9	-5.9588	0.019983		ENSMUSG00000050818.7	-7.06161	0.059015		ENSMUSG00000108030.1	-3.42703	0.0441067
ENSMUSG00000070424.12	-5.95874	0.000471614		ENSMUSG00000093800.2	-7.0598	0.000108331		ENSMUSG00000090002.1	-3.42534	0.114345
ENSMUSG00000098854.1	-5.95779	0.0184899		ENSMUSG00000029491.7	-7.05978	0.00359097		ENSMUSG00000106059.1	-3.42505	0.00101796
ENSMUSG00000106053.1	-5.95745	0.0326633		ENSMUSG00000014542.3	-7.05958	0.0167914		ENSMUSG00000103864.1	-3.42465	0.195789
ENSMUSG00000104248.1	-5.95727	0.0273366		ENSMUSG00000087256.1	-7.05954	0.019102		ENSMUSG00000040701.16	-3.42362	3.07117e-07
ENSMUSG00000008438.3	-5.95592	0.00839554		ENSMUSG00000111699.1	-7.05682	0.00811097		ENSMUSG00000062944.4	-3.42326	0.00296504
ENSMUSG00000074061.4	-5.95561	0.0345135		ENSMUSG00000102863.1	-7.05571	0.0592531		ENSMUSG00000027880.6	-3.42056	0.149521
ENSMUSG00000108841.1	-5.95475	0.0146845		ENSMUSG00000104157.1	-7.05571	0.0266926		ENSMUSG00000012889.8	-3.41896	0.0439257
ENSMUSG00000117292.1	-5.9534	0.00112013		ENSMUSG00000003379.7	-7.05559	1.82285e-07		ENSMUSG00000032381.5	-3.41881	3.31516e-06
ENSMUSG00000034218.16	-5.94887	2.17945e-11		ENSMUSG00000100733.2	-7.05558	0.0100983		ENSMUSG00000024101.15	-3.41778	6.22965e-05
ENSMUSG00000091945.2	-5.94681	0.0219381		ENSMUSG00000041700.9	-7.05505	0.000312635		ENSMUSG00000102069.1	-3.4177	0.12778
ENSMUSG00000117334.1	-5.94598	0.0245145		ENSMUSG00000102802.3	-7.05272	0.0188734		ENSMUSG00000111388.1	-3.41575	0.0033779
ENSMUSG00000115596.1	-5.9455	0.0155152		ENSMUSG00000097744.1	-7.05089	0.000426403		ENSMUSG00000021666.16	-3.41531	5.17714e-09
ENSMUSG00000110242.1	-5.94448	0.0364673		ENSMUSG00000049565.16	-7.05053	0.00193867		ENSMUSG00000054932.6	-3.41374	0.0908531
ENSMUSG00000099337.1	-5.94413	0.0768092		ENSMUSG00000045515.3	-7.04979	0.00554099		ENSMUSG00000064284.12	-3.41002	NA
ENSMUSG00000035594.10	-5.94392	0.0151827		ENSMUSG00000096422.2	-7.04847	NA		ENSMUSG00000085277.1	-3.40876	0.419914
ENSMUSG00000078962.4	-5.94097	0.050754		ENSMUSG00000043873.11	-7.04723	0.00475257		ENSMUSG00000090257.1	-3.40841	0.0573306
ENSMUSG00000085623.1	-5.93647	0.0640405		ENSMUSG00000023047.11	-7.04692	0.00375804		ENSMUSG00000000125.5	-3.40515	0.049649
ENSMUSG00000105048.1	-5.93618	0.145775		ENSMUSG00000074158.9	-7.0467	0.000914463		ENSMUSG00000112691.1	-3.40356	0.0939787
ENSMUSG00000108520.1	-5.93479	0.00331879		ENSMUSG00000030382.15	-7.04663	0.00595374		ENSMUSG00000081534.3	-3.39694	2.22264e-08
ENSMUSG00000013338.16	-5.93421	0.0189248		ENSMUSG00000024292.15	-7.04654	0.0175617		ENSMUSG00000022821.13	-3.39647	0.116636
ENSMUSG00000076448.1	-5.93366	0.000412577		ENSMUSG00000074715.3	-7.04649	0.00528786		ENSMUSG00000022751.9	-3.39602	1.33245e-11
ENSMUSG00000089759.7	-5.9326	0.0235632		ENSMUSG00000074003.4	-7.04628	0.0205543		ENSMUSG00000095677.2	-3.3937	2.89475e-06
ENSMUSG00000103563.1	-5.93184	0.07389		ENSMUSG00000042096.15	-7.04541	0.0223492		ENSMUSG00000097706.1	-3.39328	0.280709
ENSMUSG00000084851.1	-5.93139	0.0187675		ENSMUSG00000046637.3	-7.04538	0.0234401		ENSMUSG00000048040.8	-3.39245	0.0261322
ENSMUSG00000111199.1	-5.93092	0.0762372		ENSMUSG00000114456.1	-7.04414	0.000575305		ENSMUSG00000078439.9	-3.39057	0.0846825
ENSMUSG00000059023.2	-5.93086	0.071521		ENSMUSG00000040478.14	-7.04317	0.0198383		ENSMUSG00000117848.1	-3.38982	0.116184
ENSMUSG00000105909.1	-5.93081	0.0673172		ENSMUSG00000086425.7	-7.04299	0.0182804		ENSMUSG00000059901.12	-3.38919	3.98871e-05
ENSMUSG00000104017.1	-5.93067	0.0582148		ENSMUSG00000046790.7	-7.04285	0.00537915		ENSMUSG00000031262.12	-3.38681	0.000202524
ENSMUSG00000102569.1	-5.92997	0.0770015		ENSMUSG00000027790.14	-7.04236	0.0179384		ENSMUSG00000097354.7	-3.38649	0.000517453
ENSMUSG00000101449.1	-5.92997	0.0770015		ENSMUSG00000096932.2	-7.04227	0.000325744		ENSMUSG00000097960.1	-3.38457	0.15947
ENSMUSG00000094588.2	-5.92989	0.070536		ENSMUSG00000028520.12	-7.04045	0.0231044		ENSMUSG00000028217.11	-3.38432	0.0425592
ENSMUSG00000104036.1	-5.92988	0.0695014		ENSMUSG00000078616.2	-7.04039	0.0389033		ENSMUSG00000098090.8	-3.38047	0.000224256
ENSMUSG00000053852.11	-5.92973	0.0590611		ENSMUSG00000020327.4	-7.04019	0.00530109		ENSMUSG00000031949.17	-3.37911	0.00166013
ENSMUSG00000108205.1	-5.92957	0.163243		ENSMUSG00000104585.1	-7.04	0.00039014		ENSMUSG00000044876.15	-3.37523	0.000170995
ENSMUSG00000082749.1	-5.92957	0.163243		ENSMUSG00000108981.1	-7.03964	0.0188494		ENSMUSG00000031609.3	-3.37221	0.000139729
ENSMUSG00000112039.1	-5.92947	0.142251		ENSMUSG00000115200.1	-7.03957	0.00727886		ENSMUSG00000047884.6	-3.37182	0.129125
ENSMUSG00000019478.16	-5.92921	2.86843e-09		ENSMUSG00000109149.1	-7.03698	0.00222579		ENSMUSG00000020193.3	-3.36677	0.0577258
ENSMUSG00000022208.12	-5.92915	0.0281823		ENSMUSG00000096806.2	-7.03671	0.0197473		ENSMUSG00000027894.14	-3.36623	0.0575884
ENSMUSG00000054901.7	-5.92825	0.00138516		ENSMUSG00000109656.1	-7.03663	0.00409322		ENSMUSG00000031022.15	-3.36483	0.047599
ENSMUSG00000038379.15	-5.92814	1.23452e-10		ENSMUSG00000045648.15	-7.03658	0.00463108		ENSMUSG00000078495.10	-3.36365	6.81828e-06
ENSMUSG00000101431.1	-5.92753	3.13957e-09		ENSMUSG00000001943.8	-7.03652	0.0212188		ENSMUSG00000106773.1	-3.36359	0.150822
ENSMUSG00000031409.1	-5.9265	0.0372585		ENSMUSG00000111910.1	-7.03583	0.0217759		ENSMUSG00000034285.15	-3.36325	0.0125221
ENSMUSG00000063320.11	-5.92555	1.38862e-19		ENSMUSG00000046613.19	-7.03528	0.00118748		ENSMUSG00000003352.14	-3.3608	0.000111773
ENSMUSG00000097286.2	-5.92488	0.0207366		ENSMUSG00000104951.1	-7.03452	0.00494643		ENSMUSG00000071551.13	-3.36004	0.174512
ENSMUSG00000062017.15	-5.92397	0.0214866		ENSMUSG00000071235.12	-7.03377	0.0214842		ENSMUSG00000051727.14	-3.35904	0.173427
ENSMUSG00000032643.12	-5.92207	5.39319e-07		ENSMUSG00000086607.7	-7.03356	0.00288781		ENSMUSG00000022706.16	-3.3557	2.81206e-08
ENSMUSG00000069910.2	-5.92088	1.42173e-11		ENSMUSG00000063842.5	-7.03329	0.0260012		ENSMUSG00000074516.6	-3.35463	0.0667895
ENSMUSG00000071551.13	-5.92072	0.0152727		ENSMUSG00000104525.1	-7.03286	0.00517088		ENSMUSG00000028884.14	-3.35381	4.10862e-08
ENSMUSG00000044117.12	-5.92049	0.00624618		ENSMUSG00000032101.6	-7.03266	0.000226905		ENSMUSG00000030978.10	-3.35235	1.53055e-09
ENSMUSG00000032572.9	-5.92008	0.019847		ENSMUSG00000025370.7	-7.03263	0.0263895		ENSMUSG00000043857.16	-3.35102	0.172014
ENSMUSG00000106869.1	-5.919	0.043897		ENSMUSG00000078949.2	-7.03151	6.45853e-05		ENSMUSG00000044254.6	-3.3486	0.0007482
ENSMUSG00000109341.1	-5.91801	0.0316581		ENSMUSG00000110685.1	-7.02995	0.0238048		ENSMUSG00000020272.8	-3.34741	1.06451e-05
ENSMUSG00000109664.1	-5.9177	0.0920806		ENSMUSG00000110654.1	-7.02993	0.0106734		ENSMUSG00000038225.15	-3.34711	0.00204273
ENSMUSG00000073923.4	-5.91763	0.0849122		ENSMUSG00000084927.1	-7.02972	0.0244037		ENSMUSG00000112748.1	-3.34442	0.212872
ENSMUSG00000112796.1	-5.91754	0.0756917		ENSMUSG00000106665.1	-7.02938	0.0191177		ENSMUSG00000031641.14	-3.34286	0.00024235
ENSMUSG00000014778.10	-5.9153	0.000180381		ENSMUSG00000030092.14	-7.02867	0.0223972		ENSMUSG00000062248.5	-3.34285	4.78214e-07
ENSMUSG00000062757.2	-5.9152	0.0740284		ENSMUSG00000036510.17	-7.02661	0.0220933		ENSMUSG00000029363.14	-3.34047	9.74268e-19
ENSMUSG00000051029.8	-5.9147	0.0214725		ENSMUSG00000094985.2	-7.02661	0.0219329		ENSMUSG00000023809.10	-3.33799	0.000135333
ENSMUSG00000114994.1	-5.91434	0.00422389		ENSMUSG00000109481.1	-7.02659	0.00627105		ENSMUSG00000079471.4	-3.33768	0.304515
ENSMUSG00000038651.15	-5.91365	0.00871529		ENSMUSG00000057777.4	-7.02629	0.0164548		ENSMUSG00000063447.7	-3.33575	0.324691
ENSMUSG00000105127.1	-5.90972	0.0321382		ENSMUSG00000102610.1	-7.02587	NA		ENSMUSG00000029790.16	-3.33468	NA
ENSMUSG00000062526.4	-5.9075	7.12946e-19		ENSMUSG00000116539.1	-7.02578	0.0201479		ENSMUSG00000059479.7	-3.33456	0.00429006
ENSMUSG00000051627.3	-5.90705	8.25336e-08		ENSMUSG00000033024.16	-7.02553	0.0136864		ENSMUSG00000106374.1	-3.3344	0.339768
ENSMUSG00000106030.1	-5.90532	0.0378743		ENSMUSG00000110914.1	-7.02483	3.53565e-05		ENSMUSG00000052446.17	-3.33053	0.00108042
ENSMUSG00000037946.11	-5.90468	8.19464e-05		ENSMUSG00000067297.5	-7.02474	6.22047e-05		ENSMUSG00000036206.12	-3.32883	1.36832e-06
ENSMUSG00000096960.1	-5.90437	0.00923019		ENSMUSG00000091805.2	-7.02407	0.0068355		ENSMUSG00000031901.12	-3.32849	0.000298422
ENSMUSG00000107597.1	-5.90194	0.0249946		ENSMUSG00000032023.7	-7.02196	0.0175149		ENSMUSG00000041975.17	-3.32844	0.00118934
ENSMUSG00000021457.14	-5.90159	0.000238199		ENSMUSG00000027796.2	-7.02071	0.000960467		ENSMUSG00000103213.1	-3.32749	0.436166
ENSMUSG00000079620.13	-5.90147	0.0177115		ENSMUSG00000118390.1	-7.02043	0.0398049		ENSMUSG00000032579.14	-3.32523	0.00624264
ENSMUSG00000012350.15	-5.90091	0.00638229		ENSMUSG00000036813.11	-7.0202	0.00656914		ENSMUSG00000022913.16	-3.32444	2.5211e-10
ENSMUSG00000016150.15	-5.89857	0.0388678		ENSMUSG00000085865.2	-7.01992	0.00880442		ENSMUSG00000068580.11	-3.32341	0.000380642
ENSMUSG00000039342.5	-5.89785	0.0490659		ENSMUSG00000039313.14	-7.0199	0.00563706		ENSMUSG00000021361.7	-3.32071	4.8397e-13
ENSMUSG00000022021.14	-5.89784	2.5362e-12		ENSMUSG00000104107.1	-7.01982	0.00456824		ENSMUSG00000039715.8	-3.32024	0.000436104
ENSMUSG00000079547.4	-5.89748	0.000531219		ENSMUSG00000116879.1	-7.01966	0.00194424		ENSMUSG00000039824.4	-3.3178	0.065724
ENSMUSG00000105873.1	-5.89736	0.0795212		ENSMUSG00000110447.1	-7.01954	0.00605647		ENSMUSG00000022131.3	-3.3177	1.078e-10
ENSMUSG00000047237.13	-5.89707	0.0193319		ENSMUSG00000103358.1	-7.01947	0.0193235		ENSMUSG00000053395.15	-3.31677	0.313186
ENSMUSG00000061701.11	-5.89614	0.0615137		ENSMUSG00000103424.1	-7.01946	0.0200421		ENSMUSG00000005267.13	-3.31493	1.44352e-05
ENSMUSG00000001804.9	-5.89595	0.050942		ENSMUSG00000049806.4	-7.01942	0.0221267		ENSMUSG00000098383.1	-3.31352	0.39291
ENSMUSG00000075165.3	-5.89526	0.0680385		ENSMUSG00000071262.10	-7.01917	0.000214747		ENSMUSG00000027932.14	-3.31303	0.0108913
ENSMUSG00000102999.1	-5.89522	0.0657216		ENSMUSG00000028707.15	-7.01903	0.0200358		ENSMUSG00000086893.1	-3.31212	0.436427
ENSMUSG00000096356.3	-5.89482	0.0439521		ENSMUSG00000117332.1	-7.01894	0.024935		ENSMUSG00000115645.1	-3.31211	0.438321
ENSMUSG00000104180.1	-5.89358	NA		ENSMUSG00000024621.16	-7.01742	0.000236332		ENSMUSG00000107149.1	-3.31208	0.438324
ENSMUSG00000106801.1	-5.89334	0.0705095		ENSMUSG00000111342.1	-7.01666	0.0240246		ENSMUSG00000082328.1	-3.31154	0.266169
ENSMUSG00000060974.3	-5.89243	0.0758909		ENSMUSG00000059668.6	-7.01644	0.0245428		ENSMUSG00000032040.15	-3.3103	4.82206e-07
ENSMUSG00000093503.1	-5.8924	0.0734973		ENSMUSG00000098167.1	-7.01625	0.0217293		ENSMUSG00000081049.1	-3.30835	0.0181818
ENSMUSG00000000562.5	-5.89175	0.0164582		ENSMUSG00000000562.5	-7.01622	0.0041982		ENSMUSG00000086416.1	-3.30415	0.0898874
ENSMUSG00000092401.3	-5.89164	0.0942048		ENSMUSG00000050030.5	-7.01541	0.00908581		ENSMUSG00000029029.14	-3.3036	4.22068e-05
ENSMUSG00000109148.1	-5.8915	0.0811017		ENSMUSG00000044867.5	-7.01471	0.00095601		ENSMUSG00000107971.1	-3.30339	0.0365925
ENSMUSG00000039809.10	-5.89148	0.00146169		ENSMUSG00000108200.1	-7.01426	0.000259736		ENSMUSG00000033906.5	-3.30282	0.000885859
ENSMUSG00000022240.10	-5.89146	0.0085276		ENSMUSG00000025330.6	-7.01402	8.18976e-09		ENSMUSG00000037455.16	-3.2965	0.0019634
ENSMUSG00000074292.4	-5.89141	0.07326		ENSMUSG00000104901.1	-7.01392	0.0237966		ENSMUSG00000114064.1	-3.29542	0.0305981
ENSMUSG00000116977.1	-5.89108	0.166008		ENSMUSG00000104190.1	-7.01384	0.00373569		ENSMUSG00000016984.7	-3.29446	2.06057e-08
ENSMUSG00000087536.1	-5.89105	0.160034		ENSMUSG00000114875.1	-7.01371	0.00274283		ENSMUSG00000028033.16	-3.29289	0.00518565
ENSMUSG00000107177.1	-5.89103	0.157324		ENSMUSG00000032015.16	-7.01331	0.0198231		ENSMUSG00000115426.1	-3.29251	0.106863
ENSMUSG00000043354.2	-5.89098	0.146242		ENSMUSG00000107060.1	-7.01329	0.0215783		ENSMUSG00000024962.13	-3.29115	3.26152e-11
ENSMUSG00000104290.1	-5.89098	0.146107		ENSMUSG00000062200.14	-7.01289	0.0194421		ENSMUSG00000027425.18	-3.28992	0.000127995
ENSMUSG00000109575.1	-5.8909	0.132249		ENSMUSG00000090762.2	-7.0128	0.0586802		ENSMUSG00000000295.13	-3.28833	3.27098e-07
ENSMUSG00000034683.12	-5.89084	0.121902		ENSMUSG00000059974.10	-7.01227	0.000279337		ENSMUSG00000052934.14	-3.28552	0.000590619
ENSMUSG00000028777.8	-5.88721	0.0153737		ENSMUSG00000044551.13	-7.01216	5.5312e-05		ENSMUSG00000024897.9	-3.28496	0.0379415
ENSMUSG00000104469.1	-5.88634	0.0121086		ENSMUSG00000087591.7	-7.01093	0.00457856		ENSMUSG00000028933.11	-3.28301	0.000870931
ENSMUSG00000027715.9	-5.88565	2.46751e-09		ENSMUSG00000094464.2	-7.00978	0.0081744		ENSMUSG00000116804.1	-3.27598	0.100893
ENSMUSG00000096140.2	-5.8849	0.00705648		ENSMUSG00000097471.8	-7.00948	0.000659664		ENSMUSG00000041859.10	-3.27287	9.47972e-10
ENSMUSG00000113186.1	-5.88428	0.0210825		ENSMUSG00000094380.3	-7.00924	0.0216675		ENSMUSG00000031790.8	-3.27194	0.00257307
ENSMUSG00000113335.1	-5.88384	0.0212569		ENSMUSG00000092572.7	-7.00851	0.0151589		ENSMUSG00000087347.1	-3.2711	0.11751
ENSMUSG00000024617.16	-5.88318	0.025678		ENSMUSG00000055494.5	-7.00847	0.00476901		ENSMUSG00000058542.3	-3.27105	0.000695555
ENSMUSG00000106458.1	-5.88257	0.00785524		ENSMUSG00000043668.13	-7.00791	0.000185745		ENSMUSG00000024556.4	-3.27099	6.29027e-11
ENSMUSG00000034533.10	-5.88236	0.00198282		ENSMUSG00000097191.2	-7.00737	0.00151005		ENSMUSG00000116606.1	-3.27093	0.444117
ENSMUSG00000101537.1	-5.88181	0.0315703		ENSMUSG00000028148.11	-7.00695	0.00288917		ENSMUSG00000085553.1	-3.27092	0.444118
ENSMUSG00000108022.1	-5.88166	0.0277228		ENSMUSG00000045575.2	-7.00692	0.0074487		ENSMUSG00000098164.2	-3.27087	0.159046
ENSMUSG00000023013.5	-5.88151	0.0127401		ENSMUSG00000045559.6	-7.0067	0.0202693		ENSMUSG00000056458.16	-3.26835	0.00660152
ENSMUSG00000114384.1	-5.8814	0.0101141		ENSMUSG00000021852.14	-7.00576	0.00675798		ENSMUSG00000028937.14	-3.26745	5.70775e-13
ENSMUSG00000039323.18	-5.88021	0.000125992		ENSMUSG00000091962.3	-7.00572	0.0282068		ENSMUSG00000096597.1	-3.26734	0.409758
ENSMUSG00000104488.1	-5.88007	0.0392358		ENSMUSG00000108129.2	-7.00557	0.0235683		ENSMUSG00000009487.10	-3.26608	0.136246
ENSMUSG00000036951.2	-5.88003	0.0375274		ENSMUSG00000087131.7	-7.00549	0.057502		ENSMUSG00000003948.17	-3.26258	0.000795407
ENSMUSG00000117145.1	-5.87929	0.00904461		ENSMUSG00000031173.13	-7.00543	0.0201747		ENSMUSG00000079654.3	-3.26242	0.107777
ENSMUSG00000110559.1	-5.87907	0.0385377		ENSMUSG00000076490.6	-7.00536	0.000154669		ENSMUSG00000022223.9	-3.26215	0.000129756
ENSMUSG00000108465.1	-5.8789	0.0272792		ENSMUSG00000033849.3	-7.00522	7.37517e-09		ENSMUSG00000037353.9	-3.26207	5.70916e-05
ENSMUSG00000051198.6	-5.87887	0.0926576		ENSMUSG00000084128.10	-7.00391	0.000521523		ENSMUSG00000082377.1	-3.26194	0.36632
ENSMUSG00000025401.9	-5.8785	0.0612432		ENSMUSG00000057465.5	-7.0039	0.00013048		ENSMUSG00000051048.17	-3.26129	0.00961506
ENSMUSG00000047773.15	-5.87834	0.0148336		ENSMUSG00000054069.8	-7.00372	0.020121		ENSMUSG00000037366.14	-3.25905	0.000826995
ENSMUSG00000045763.8	-5.87732	2.34043e-16		ENSMUSG00000081287.3	-7.00347	0.00932368		ENSMUSG00000029762.6	-3.2584	0.00158598
ENSMUSG00000086851.1	-5.87635	0.0249445		ENSMUSG00000000632.13	-7.00339	0.00200634		ENSMUSG00000118384.1	-3.25765	0.337513
ENSMUSG00000001334.9	-5.87414	4.8473e-05		ENSMUSG00000048617.16	-7.00304	0.00442754		ENSMUSG00000055612.15	-3.25607	1.60261e-18
ENSMUSG00000030979.13	-5.87411	5.76202e-23		ENSMUSG00000104017.1	-7.00278	0.0251284		ENSMUSG00000021556.12	-3.25496	3.56103e-06
ENSMUSG00000045813.7	-5.87395	0.0321344		ENSMUSG00000108848.1	-7.00139	0.0286894		ENSMUSG00000032555.10	-3.25467	1.09121e-07
ENSMUSG00000015721.18	-5.87319	0.015868		ENSMUSG00000097650.1	-7.00071	0.000711285		ENSMUSG00000042709.15	-3.25422	7.14498e-10
ENSMUSG00000073016.3	-5.87065	3.02412e-05		ENSMUSG00000101168.1	-7.0005	0.0216784		ENSMUSG00000007415.15	-3.25269	5.20275e-09
ENSMUSG00000039632.13	-5.87031	0.0118499		ENSMUSG00000000948.16	-7.00032	0.00230778		ENSMUSG00000029521.7	-3.25242	0.0027483
ENSMUSG00000073209.4	-5.86962	0.00165899		ENSMUSG00000045374.18	-7.00026	7.59957e-12		ENSMUSG00000027650.12	-3.2512	0.0109822
ENSMUSG00000101799.1	-5.8684	0.0174374		ENSMUSG00000109083.2	-6.99994	0.0127193		ENSMUSG00000108732.1	-3.24966	0.206383
ENSMUSG00000022696.17	-5.86839	0.00804743		ENSMUSG00000094921.2	-6.99962	0.0212833		ENSMUSG00000019796.12	-3.24886	0.0551083
ENSMUSG00000038415.10	-5.86701	0.00618122		ENSMUSG00000060445.11	-6.99936	0.0251573		ENSMUSG00000117335.1	-3.24786	0.215305
ENSMUSG00000086171.7	-5.86695	0.0224673		ENSMUSG00000034329.16	-6.99878	1.84944e-05		ENSMUSG00000029283.17	-3.24668	3.39173e-07
ENSMUSG00000024479.3	-5.86683	0.0252696		ENSMUSG00000021198.16	-6.99695	9.11983e-05		ENSMUSG00000093846.1	-3.24603	0.276811
[truncated: 53,337 more rows]

## Sheet: Figure 3g,h
Fig. 3g: Notch1						Fig. 3 h: Notch3
Experimental Repeat #	DMSO, 5d-U	Experimental Repeat #	DMSO, 2+3d-C			Experimental Repeat #	DMSO, 5d-U	Experimental Repeat #	DMSO, 2+3d-C
1	2.0274	1	2.4724			1	3.4339	1	3.2287
	1.243		2.4967				2.5428		5.1404
	1.5053		3.3238				3.69		3.377
	2.572		2.5758				2.2553		11.6207
	1.5025		1.4959				2.5489		15.154
	1.6911		3.5166				3.2677		4.1934
	1.4351		2.0754				3.9681		5.343
	1.4728		2.4548				2.5281		7.2624
	2.8642		9.8403				2.7763		3.0342
	1.5086		1.586				3.2264		4.7601
	1.7824		2.5398				3.1333		2.7434
	1.4952		2.9662				3.0281		5.427
	2.2452		10.3566				3.152		3.9319
	2.3295		2.263				3.1342		3.0717
	1.2774	2	12.0267				3.0417		10.01
	1.3542		13.3587				3.0065		5.2664
	1.3195		0.8123				1.8033		3.1721
	1.7877		0.7314				3.5199		5.2929
	2.2271		1.0468				2.5898		7.7442
	1.1946		0.8339				2.5861		5.7163
	1.3973		3.17				2.3503		14.6898
	1.7735		2.6974				3.754		4.6069
	1.099		1.1272				3.8341		2.9407
	1.2372		0.8827				2.6524		3.4804
	2.1244		0.8678				2.678		3.7849
	2.6807	3	2.4665				1.9198		4.7063
	1.8488		2.9546				2.7265	2	4.5811
	2.751		4.8866				2.7654		11.6619
	2.2115		4.5103				3.8271		8.1203
	1.6425		1.8545				2.594		8.5022
	5.6716		2.1417				2.5951		5.8063
	1.5245		1.6452				2.1687		6.9318
	1.6842		2.1551				3.4922		3.0869
	0.7632		3.8748				2.0009		3.5214
	2.295		5.4439				3.8046		4.3113
	1.5299		1.9063				3.7407		4.3364
	2.1789		4.9965				3.5479		10.2105
	3.1604		2.8104				3.5353		6.6188
	1.5781		3.3178				2.4931		6.0848
	2.095		2.12				2.5128		3.5649
	4.6449		4.8804				2.5054		4.5839
	0.8493		4.4319				2.4475		3.9508
	0.6905	4	3.0034				3.1556		3.4915
	1.6301		3.657				2.2481	3	3.9353
	0		6.9345				2.5257		3.0505
	1.4224		2.9569				1.8399		3.4366
	2.0141		3.2643				2.2025		6.4739
	1.2336		4.7539				2.1134		4.6827
	1.4985		1.4375				2.6146		7.8142
	1.8784		3.37				2.3927		7.6494
	1.6615		3.243				2.9056		3.1518
	1.5869		1.0834				3.6654		3.1783
	2.0152		2.6934				2.1322		3.4535
	2.3753		3.0587				2.8264		7.5695
	1.4239		1.9384				2.3731		4.1423
	2.2344		5.0629				2.0097		3.8916
	1.3105		3.3291				2.7928		3.3524
	2.2273		3.5426				3.2183		3.8138
	4.6145		5.7261				2.2091		7.9541
	1.4694		1.6705				2.3032		6.4033
	1.4945		3.8503				3.6328		3.1928
	1.3639						2.1684		5.5382
	1.6371						2.1445		3.115
	1.4439						2.7654		4.1741
	2.0361						2.9185		3.6193
	1.741						2.8073		6.2628
	3.2045						2.7153		4.9878
	2.4394						2.1812		6.697
	0.7167						3.1768		4.4173
	0.4807						1.8226		4.2624
	5.2105						2.3861		6.3649
	3.5337						2.8318		3.4867
	1.9163						2.8701		12.2357
	1.5976						2.545		4.2215
	1.4807						2.3523		6.5513
	1.6815						2.2886		4.9821
	2.4242						3.0017		6.2165
	2.0558						2.454		3.0948
	2.3166						3.0872		3.23
	2.6926						1.9878		3.2804
	1.7531						2.9197		5.7561
	4.0998						3.366		5.9056
	1.5392						3.3105		6.6036
	1.932						2.4464		3.8948
	1.3893						2.2943		11.8886
	1.4917						3.267		3.0877
	2.2206						2.4244		4.8485
	1.6825						2.4773		4.6045
	6.0247						3.4526		3.8266
	1.1769						3.8204		4.2702
	3.2592						2.036		5.2671
	2.1072						2.879		3.1236
	1.652						3.2027		3.7868
	2.0909						3.3184		5.3868
	8.8683						2.3888		4.8585
	1.6105						3.3839		4.1566
	1.8549						2.8149		4.9954
	9.8795						2.0099		3.5079
	2.2951						2.1949		5.0694
	1.5968						2.687		3.6797
	1.048						2.2355		4.5927
	1.2984						2.2453		4.9434
	2.2072						3.4562		3.9832
	1.855						2.2083		3.634
	1.9136						3.5123		3.8215
	1.4688						3.3155		5.2808
	1.7479						2.9312		4.7228
	1.6018						2.4816		4.1265
	0.8593						2.2012		4.7252
	2.2253						3.0482		4.4874
	1.8098						2.7483		3.6025
	1.0205						3.8318		5.6413
	4.2472						2.4308		3.4063
	1.1422						3.4369		3.5687
	1.6821						2.7671		5.9003
	1.6295						2.4376		4.6073
	1.3184						1.9266		5.0622
	2.1314						2.9546		3.8063
	1.5863						2.8247		4.9515
	2.179						2.2141		6.9583
	2.156						3.4234		3.2686
	2.1285						2.3828		5.0376
	1.7588						2.5287		6.1206
	1.4176						3.1476		5.2734
	2.0568						3.5891
	1.8464						2.281
	2.5222						2.3789
	1.4963						2.9126
	1.2635					2	2.9427
	1.9661						3.8072
	2.243						3.5641
	1.3982						3.7218
	1.356						2.8884
	1.7894						3.6281
	1.1318						3.6817
	3.8296						3.6315
	1.5469						3.8307
	1.4212						3.0306
	2.0485						3.5342
	1.9309						3.381
	1.4716						2.696
	2.9705						3.9672
	3.0709						1.9181
	1.8736						3.4679
	1.9531						3.171
	1.8368						3.4989
	1.9431						2.7378
	1.0173						2.9561
	3.1013						3.0945
	1.8544						3.0859
	1.4774						2.7966
	1.6755						2.9109
	1.5903						2.6141
	1.3114						2.7116
	2.1839						2.8908
	2.2351						3.0232
	1.71						3.5546
	2.1641						3.6487
	4.8469						2.3612
	4.9525						3.3019
	3.1888						3.3554
	2.7087						1.9735
	2.7429						3.5915
	1.7424						1.878
	1.5925						3.7643
	2.2613						3.429
	1.7571						2.9255
	1.8986						3.4054
	2.4025						2.4231
	2.1593						2.8901
	3.6664						3.3259
	1.7575						2.6457
	3.4827						3.7256
	1.9772						3.6
	1.6931						3.4916
	2.3367						3.0013
	2.3445						3.0013
	2.4545						3.7325
	2.1816						3.804
	2.0921						2.8225
	2.0302						2.9569
	3.5627						3.0656
	1.6165						3.7064
	2.7155						3.5251
	2.599					3	3.9301
	1.4699						3.5717
	1.6635						2.7148
	1.8778						4.1107
	2.5551						3.7551
	3.2068						3.1521
	4.0644						3.4612
	1.6865						3.7972
	4.8768						3.6506
	2.1192						3.895
	1.6223						4.239
	5.8762						3.4213
	2.8945						3.4188
	2.006						2.8142
	2.6977						2.8885
	1.3431						2.8235
	1.9322						3.4118
	2.222						3.2759
	1.8147						3.192
	2.7371						4.139
	1.5955					4	2.0495
	1.3845						2.056
	3.0945						1.9452
	2.4588						2.6099
	1.9841						1.9467
	2.8933						1.9101
	6.193						2.4222
	1.8974						2.1455
	2.0262						2.5348
	2.2595						2.531
	1.533						2.3553
	1.986						2.4265
	1.9795						2.1962
	2.8376						1.8676
	2.2646						2.2029
	1.7214						2.5108
	1.389						1.895
	2.2589						1.9188
	1.9292						2.4215
	3.2028						1.8304
2	1.8959						2.4181
	6.3289						2.1606
	3.4471						1.9731
	2.0544						1.8634
	2.3135						1.8519
	1.2424						2.1886
	2.3526						1.9887
	4.3347						2.0964
	1.5656						2.3095
	2.3773						1.8582
	1.734						2.47
	4.9852						2.5772
	3.8615						2.1925
	1.8702						2.3741
	3.0026						2.0948
	1.8973						2.1978
	1.4002						2.1761
	2.2554					5	1.8638
	1.5439						1.8122
	1.5428						1.8075
	3.2273						4.1697
	3.7656						2.7296
	4.3719						3.3468
	3.076						2.7115
	4.0077						2.0541
	2.4003						2.1619
	2.2151						2.2764
	4.0195						2.3069
	3.0118						2.7418
	2.9995						2.9279
	2.6923						2.1169
	5.0458						1.9388
	3.8547						2.4479
	1.6587						2.3068
	1.921						2.382
	2.1707						3.8889
	2.1429						2.1567
	2.5324						2.6123
	2.1742						2.018
	1.9286						2.5966
	2.5026						2.4904
	1.4253						1.8318
	1.7802						2.27
	1.4693						2.1317
	1.6116						2.0344
	1.685						2.2828
	5.895						2.9888
	1.4813						1.8674
	1.8604						2.5837
	1.2113						3.5714
	1.5966						2.4511
	1.8583						2.5379
	1.2556						2.2189
	2.0691						2.3835
	3.7813						2.1207
	1.6664						2.4617
	1.6077						2.601
	3.0099						1.8501
	2.0492						2.2367
	0.9108						2.2866
	1.8777						1.9412
	1.7679						2.5194
	2.0726						2.478
	1.3417						2.2668
	1.7171						2.6039
	1.7466						2.6465
	1.4058						2.0587
	1.6238
	0.9479
	1.4954
	1.7676
	1.5043
	0.9771
	1.4517
	1.2709
	1.7494
	1.205
	1.8716
	1.6495
	1.7938
	1.848
	1.1395
	1.2019
	1.617
	1.7749
	1.2462
	1.4486
	2.4127
	1.7088
	1.3396
	2.1942
	1.4591
	1.5969
	1.7412
	3.3279
	2.1758
	1.3658
	1.8136
	1.5865
	1.9868
	1.5872
	1.9686
	2.0221
	1.7818
	1.5651
	2.214
	1.3391
	1.5457
	1.9629
	1.5035
	1.2187
	1.2481
	1.4735
	5.3016
	1.9873
	2.1715
	1.8416
	1.5894
	1.6187
	1.7158
	1.4015
	2.569
	2.6025
	1.7537
	2.397
	3.0513
	1.2823
	2.0079
	2.3818
	1.4858
	1.4096
	2.0077
	1.2479
	1.3483
3	2.0812
	2.339
	2.0359
	2.8073
	5.1345
	1.3539
	2.2873
	2.4756
	2.1758
	1.6369
	3.4834
	2.8862
	2.0393
	1.5843
	2.7025
	2.0992
	2.9374
	2.2486
	1.7767
	2.3027
	0.7918
	2.1534
	2.4648
	2.1054
	1.9201
	3.2537
	1.7296
	6.6714
	3.4097
	0.4943
	1.5369
	1.9387
	1.5211
	2.1619
	3.5412
	3.4681
	2.6868
	1.7821
	2.8555
	1.9975
	2.27
	2.1899
	3.351
	6.1704
	2.5308
	1.9923
	1.6441
	5.0127
	1.0353
	1.3507
	1.8606
	3.3925
	1.5803
	1.8877
	3.821
	2.1182
	3.9837
	4.8366
	3.6937
	1.8739
	2.7765
	2.1055
	2.3118
	2.1292
	3.4951
	2.4342
	1.536
	2.0582
	1.888
	2.8881
	1.5458
	2.2104
	2.48
	1.016
	3.4058
	4.5615
	2.5931
	2.9674
	2.4468
	1.5587
	0.511
	1.8746
	1.1151
	1.7445
	1.4357
	1.9539
	1.9574
	2.1738
	4.8904
	1.2818
	5.5144
	2.186
	1.6892
	2.2316
	6.6
	2.0366
	1.0589
	0.9596
	1.6922
	1.8287
	3.0225
	2.465
	1.8276
	2.9713
	3.9591
	2.8056
	1.5489
	3.8562
	2.3863
	1.5018
	2.129
	2.1015
	3.2346
	2.5197
	2.3613
	5.7594
	1.8444
	1.2566
	2.7049
	0.5431
	1.266
	2.1412
	1.5177
	1.9588
	3.1632
	5.3634
	2.1443
	1.6274
	1.3112
	1.6359
	0.7328
	2.837
	2.3847
	2.1834
	1.6918
	1.4829
	1.4429
	0.7932
	1.7415
	2.116
	1.7794
	3.0074
	2.509
	5.9119
	4.3022
	2.2742
	1.7831
	1.3537
	3.1313
	2.1819
4	2.4606
	1.7147
	1.4209
	1.7657
	1.5543
	2.3178
	1.4844
	1.5109
	1.8809
	1.7657
	1.7417
	1.729
	1.2814
	1.4965
	1.6641
	1.7502
	1.5179
	2.0946
	1.5488
	1.4668
	1.2238
	2.1701
	1.7981
	1.4054
	1.532
	1.8943
	2.5017
	1.689
	1.852
	1.393
	2.045
	1.568
	1.5823
	1.4659
	1.5499
	2.8268
	1.3608
	2.6228
	1.355
	1.8959
	1.9852
	2.2672
	1.9055
	1.9235
	1.333
	1.5323
	1.3111
	1.6237
	1.565
	1.4353
	1.1079
	1.868
	1.4925
	1.8826
	2.3422
	1.7681
	1.2012
	2.0033
	1.9745
	1.3615
	1.2362
	1.1094
	1.4282
	1.2634
	1.2631
	1.6899
	0.8604
	1.5645
	1.4467
	1.7027
	1.3835
	1.1884
	1.3511
	0.9546
	1.6667
	1.7656
	1.4062
	1.4564
	1.3801
	1.3202
	1.2077
	1.2802
	1.401
	1.8675
	1.4264
	1.206
	1.091
	1.3823
	1.7489
	1.2745
	1.4824
	1.2194
	1.552
	1.0025
	1.4046
	1.5837
	1.3977
	1.2022
	1.319
	1.1536
	1.5933
	1.0437
	1.718
	1.6252
	1.2849
	1.2293
	0.9912
	1.2763
	1.6395
	2.0896
	1.5658
	1.3323
	1.3467
	1.0958
	1.5485
	1.6627
	1.298
	1.8147
	1.6475
	1.7332
	1.9472
	1.6501
	1.6755
	1.4045
	1.8683
	1.6021
	2.2832
	1.6843
	1.8075
	1.3828
	1.0675
	1.1634
	1.2861
	0.9686
	1.3592
	1.2621
	1.6221
	2.0111
	1.4463
	2.4529
	1.5057
	2.0493
	1.7276
	1.4685
	1.1069
	2.1227
	2.0612
	2.233
	2.1932
	2.1406
	2.3184
	2.3658
	2.1287
	1.5567
	3.3866
	1.2574
	1.2578
	1.6455
	1.5997
	2.1977
	1.7121
	1.9131
	2.4201
	1.5052
	1.6079
	1.5629
	1.8599
	1.4925
	2.0112
	2.0629
	1.4815
	1.015
	1.8874
	1.7947
	1.7947
	1.912
	1.3656
	1.871
	2.5212
	1.7518
	3.1553
	2.146
	1.8381
	2.846
	3.6809
	2.3776
	3.0112

## Sheet: Figure 4b,d
Fig. 4b
5d-U
Experiment, Repeat #	# of Pax7+/MyoD- cells	# of Pax7+/MyoD+ cells	# of Pax7-/MyoD+ cells
DMSO , 1	0	104	23
DMSO , 2	0	98	48
DMSO , 3	9	170	51
DMSO , 4	6	150	83
DMSO , 5	6	179	30
DMSO , 6	2	75	6
DMSO , 7	5	188	70
ADAM inhibitors , 1	1	114	58
ADAM inhibitors , 2	1	19	47
ADAM inhibitors , 3	0	59	33
g-secretase inhibitor, 1	0	49	71
g-secretase inhibitor, 2	1	97	128
g-secretase inhibitor, 3	3	179	68
Fig. 4d
2+3d-C
Experiment_ _number	# of Pax7+/MyoD- cells	# of Pax7+/MyoD+ cells	# of Pax7-/MyoD+ cells
DMSO , 1	21	11	0
DMSO , 2	12	13	0
DMSO , 3	43	20	13
DMSO , 4	20	3	8
DMSO , 5	49	19	0
DMSO , 6	15	15	1
DMSO , 7	11	5	1
ADAM inhibitors , 1	12	9	0
ADAM inhibitors , 2	8	11	0
ADAM inhibitors , 3	15	13	2
ADAM inhibitors , 4	47	15	23
ADAM inhibitors , 5	15	9	4
g-secretase inhibitor, 1	7	94	37
g-secretase inhibitor , 2	0	31	6
g-secretase inhibitor , 3	21	193	33
g-secretase inhibitor , 4	30	191	72

[truncated: 8 more sheets: Figure 4c,e, Supplementary Figure 1, Supplementary Figure 3, Supplementary Figure 4, Supplementary Figure 5, Supplementary Figure 6, Supplementary Figure 9, Supplementary Figure 10]
